# Supplementary material for: Identifying Major Transitions in the Evolution of Lithic Cutting Edge Production Rates
Source: PLoS One. 2016 Dec 9;11(12):e0167244. doi: 10.1371/journal.pone.0167244 (PMC5147885; doi:10.1371/journal.pone.0167244)
Supplement: S1 Dataset — (XLSX) [file pone.0167244.s001.xlsx]

## Sheet: Sheet1
		Measurements										Calculations
		Mass (g)	Length (mm)	Proximal Width	Medial Width	Distal Width	Thickness	Platform Width	Platform Thickness	EPA (deg)	Platform Type	Elongation (l:w)	Convergence	Width:Thickness	Length:Thickness	Platform Area	Size Geomean
Copper	C1	14.09	52.83	18.84	36.1	33.89	8.74	17.65	5.15	90	plain	1.46343	-15.05	4.13043	6.04462	90.8975	22.0142
	C2	7.06	53.53	16.34	28.01	10.8	5.04	14.82	5.11	71	plain	1.9111	5.54	5.55754	10.621	75.7302	15.198
	C3	9.02	42.92	19.55	29.64	20.32	8.04	10.87	2.54	86	plain	1.44804	-0.77	3.68657	5.33831	27.6098	17.4281
	C4	7.61	35.28	33.31	35.19	14.28	7.91	33.17	8.4	63	plain	1.00256	19.03	4.4488	4.46018	278.628	16.534
	C5	11.53	42.3	23.34	28.61	29.12	7.63	18.34	5.8	78	plain	1.4785	-5.78	3.74967	5.54391	106.372	18.0635
	C6	15.71	54.55	25.96	32.26	29.21	9.08	15.45	6.16	83	plain	1.69095	-3.25	3.55286	6.00771	95.172	22.3836
	C7	60.62	66.14	33.35	65.26	57.67	16.22	31.43	14.07	72	plain	1.01348	-24.32	4.02343	4.07768	442.22	45.3884
	C8	19.28	60.35	25.4	32.52	25.64	9.16	23.12	9.36	72	plain	1.85578	-0.24	3.55022	6.58843	216.403	24.2637
	C9	12.51	34.75	35.85	40.95	38.68	10.65	24.55	7.55	86	plain	0.848596	-2.83	3.84507	3.26291	185.352	20.8667
	C10	27.14	57.39	38.88	41.51	43.18	12.6	43.15	10.93	82	plain	1.38256	-4.3	3.29444	4.55476	471.629	30.0429
	C11	22.34	58.11	31.04	30.75	30.77	12.39	31.1	13.11	86	dihedral	1.88976	0.27	2.48184	4.69007	407.721	26.5193
	C12	27.88	59.88	29.63	43.46	23.33	12.4	28.08	12.49	64	plain	1.37782	6.3	3.50484	4.82903	350.719	30.7979
	C13	30.58	64.47	27.31	37.2	27.93	11.26	20.2	8.71	75	plain	1.73306	-0.62	3.30373	5.72558	175.942	30.1453
	C14	46.79	89.33	41.68	39.37	38.36	11.86	39.28	11.25	84	dihedral	2.26899	3.32	3.31956	7.53204	441.9	37.3766
	C15	15.93	78.83	33.98	23.78	24.35	6.46	34.68	8.36	82	dihedral	3.31497	9.63	3.68111	12.2028	289.925	20.9574
	C16	17.06	60.01	26.39	29.82	29.14	7.24	24.03	9.69	68	plain	2.01241	-2.75	4.11878	8.28867	232.851	21.6826
	C17	43.96	88.93	35.82	40.34	23.8	7.62	23.02	8.23	80	plain	2.20451	12.02	5.29396	11.6706	189.455	33.1092
	C18	3.46	27.49	18.31	17.68	18.58	6.34	18.28	8.93	57	plain	1.55486	-0.27	2.78864	4.33596	163.24	10.1614
	C19	30.18	84.64	31.5	35.31	22.66	10.58	32.41	11.99	69	dihedral	2.39705	8.84	3.33743	8	388.596	31.255
	C20	33.67	76.54	36.35	32	28.81	10.65	34.68	8.16	81	plain	2.39188	7.54	3.00469	7.18685	282.989	30.6131
	C21	20.31	52.54	47.03	43.51	44.23	6.9	44.41	13.65	72	plain	1.20754	2.8	6.3058	7.61449	606.197	23.7908
	C22	36.39	96.81	23.1	28.15	35.96	10.78	17.14	4.77	98	plain	3.43908	-12.86	2.61132	8.98052	81.7578	32.1551
	C23	33.53	86.34	27.66	26.74	27.98	10.93	22.89	13.32	77	plain	3.22887	-0.32	2.44648	7.89936	304.895	30.3289
	C24	4.08	34.02	20.35	22.1	6.81	5.91	21.52	10.78	56	plain	1.53937	13.54	3.73942	5.75635	231.986	11.6036
	C25	3.76	33.89	19.27	21.74	18.96	5.08	17.86	7.35	61	plain	1.55888	0.31	4.27953	6.67126	131.271	10.8917
	C26	4.18	30.02	22.45	22.3	18.95	5.52	14.14	3.28	70	plain	1.34619	3.5	4.03986	5.43841	46.3792	11.1483
	C27	10.38	61.78	20.48	18.61	13.64	6.86	19.71	4.3	78	plain	3.31972	6.84	2.71283	9.00583	84.753	16.9153
	C28	2.3	26.8	18.78	15.58	11.38	4.74	20.3	4.94	68	plain	1.72015	7.4	3.28692	5.65401	100.282	8.21395
	C29	3.04	31	16.41	16.25	15.68	6.16	17.58	6.43	63	plain	1.90769	0.73	2.63799	5.03247	113.039	9.85524
	C30	5.43	42.24	15.8	15.2	14.76	5.91	15.36	5.14	71	plain	2.77895	1.04	2.57191	7.14721	78.9504	11.9809
	C31	0.75	22.12	9.79	9.07	8.03	2.7	5.15	1.58	70	focalised	2.43881	1.76	3.35926	8.19259	8.137	4.48957
	C32	0.53	13.95	8.99	6.82	4.78	3.83	9.99	8.93	50	plain	2.04545	4.21	1.78068	3.6423	89.2107	3.72785
	C33	0.24	19.21	6.56	7.68	10.7	1.44	2.26	0.94	62	focalised	2.5013	-4.14	5.33333	13.3403	2.1244	2.67218
	C34	3.98	34.7	13.69	12.52	12.54	6.02	5.99	2.04	78	plain	2.77157	1.15	2.07973	5.76412	12.2196	10.1007
	C35	0.57	18.05	9.01	8.94	11.6	2.35	7.55	2.83	77	plain	2.01902	-2.59	3.80426	7.68085	21.3665	3.83433
	C36	0.58	22.3	6.32	8.16	6.44	3.32	4.44	1.8	84	focalised	2.73284	-0.12	2.45783	6.71687	7.992	4.32654
	C37	0.11	13.87	3.72	4.44	3.15	1.72	3.24	1.24	66	focalised	3.12387	0.57	2.5814	8.06395	4.0176	1.84755
Soft Stone	S1	6.83	43.06	17.21	28.38	23.73	6.05	12.94	3.62	82	plain	1.51727	-6.52	4.69091	7.11736	46.8428	14.9905
	S2	7.74	59.14	29.18	31.35	28.76	3.98	7.25	1.81	90	focalised	1.88644	0.42	7.87688	14.8593	13.1225	15.4592
	S3	8.05	46.04	22.27	39.94	15.48	6.81	17.31	6.83	87	plain	1.15273	6.79	5.8649	6.76065	118.227	17.8185
	S4	14.01	50.32	30.99	28.98	19.1	8.87	8.21	2.88	110	plain	1.73637	11.89	3.26719	5.67306	23.6448	20.6324
	S5	5.68	27.85	24.77	29.87	35.74	8.91	21.5	10.3	78	plain	0.932374	-10.97	3.35241	3.1257	221.45	14.3242
	S6	35.77	45.31	42.05	43.78	45.19	16.21	20.13	3.83	94	plain	1.03495	-3.14	2.7008	2.79519	77.0979	32.7486
	S7	11.49	47.37	28.88	27.02	15.98	6.93	23.05	7.64	87	plain	1.75315	12.9	3.89899	6.8355	176.102	17.8674
	S8	22.05	61.94	34.97	42.07	53.95	8.84	35.23	10.31	87	plain	1.47231	-18.98	4.75905	7.00679	363.221	26.6963
	S9	16.02	55.01	28.4	36.31	22.42	8.92	26.04	12.44	59	plain	1.51501	5.98	4.07063	6.16704	323.938	23.1139
	S10	22.27	45.84	39.1	54.31	65.02	9.98	38.62	6.28	83	dihedral	0.844043	-25.92	5.44188	4.59319	242.534	27.2737
	S11	68.3	64.55	43.02	62.39	59.63	18.72	28.73	11.53	85	dihedral	1.03462	-16.61	3.3328	3.44818	331.257	47.6359
	S12	27.48	71.44	27.21	35.25	21.85	11.19	24.27	11.68	67	plain	2.02667	5.36	3.15013	6.38427	283.474	29.6645
	S13	31.37	64.97	30.11	33.46	31.77	11.22	28.02	8.85	89	plain	1.94172	-1.66	2.98217	5.79055	247.977	29.5758
	S14	41.74	63.96	32.57	51.06	31.3	14.27	23.66	14.18	68	plain	1.25264	1.27	3.57814	4.48213	335.499	37.3458
	S15	27.55	72.5	27.15	34.81	29.82	9.95	20.24	9.18	77	plain	2.08273	-2.67	3.49849	7.28643	185.803	28.8401
	S16	3.22	69.08	11.67	11.36	12.09	3	8.8	2.69	71	plain	6.08099	-0.42	3.78667	23.0267	23.672	9.33097
	S17	24.75	67.76	28.78	26.01	30.47	10.15	23.09	9.97	70	plain	2.60515	-1.69	2.56256	6.67586	230.207	25.7952
	S18	17.51	68.52	37.18	32.26	18.9	6.81	36.52	14.23	68	plain	2.12399	18.28	4.73715	10.0617	519.68	22.6584
	S19	7.46	51.98	24.78	24.27	11.29	6.12	25.92	9.57	61	plain	2.14174	13.49	3.96569	8.49346	248.054	15.4917
	S20	6.02	54.34	15.3	19.87	19.15	5.61	14.57	6.31	73	plain	2.73478	-3.85	3.54189	9.68627	91.9367	13.8188
	S21	1.13	22.27	16.18	14.99	5.48	3.33	13.72	7.66	70	plain	1.48566	10.7	4.5015	6.68769	105.095	5.95335
	S22	60.44	89.25	23.42	34.82	26.02	19.71	19.09	10.18	86	plain	2.56318	-2.6	1.76662	4.52816	194.336	43.8644
	S23	21.01	65.97	28.23	39.03	20.12	9.58	27.41	11.08	65	plain	1.69024	8.11	4.07411	6.88622	303.703	26.8308
	S24	11.01	81.8	21.99	16.74	9.91	5.53	19.99	10.49	71	plain	4.8865	12.08	3.02712	14.792	209.695	16.9924
	S25	8.03	45.62	21.91	26.31	19.65	6.62	21.96	12.69	71	plain	1.73394	2.26	3.97432	6.89124	278.672	15.8932
	S26	1.96	23.23	20.91	16.98	12.87	4.42	20.9	7.03	63	plain	1.36808	8.04	3.84163	5.25566	146.927	7.64568
	S27	13.53	65.81	27.21	23.5	13.45	5.96	26.2	10.36	88	dihedral	2.80043	13.76	3.94295	11.0419	271.432	18.7921
	S28	0.55	26.02	10.29	10.3	2.53	2.41	6.37	3.02	70	plain	2.52621	7.76	4.27386	10.7967	19.2374	4.34141
	S29	2.2	44.23	15.94	13.31	13.06	2.66	17.55	6.16	70	plain	3.32307	2.88	5.00376	16.6278	108.108	7.66125
	S30	2.52	36.86	15.32	16.44	6.33	4.18	12.58	6.19	66	plain	2.24209	8.99	3.93301	8.81818	77.8702	8.93837
	S31	0.78	24.64	13.31	11.9	4.24	2.99	11.09	4.32	60	plain	2.07059	9.07	3.97993	8.2408	47.9088	5.11374
	S32	0.78	22.26	11.43	10.06	6.14	2.71	9.7	5.15	63	plain	2.21272	5.29	3.71218	8.21402	49.955	4.66441
	S33	0.43	22.63	8.57	5.98	3.04	2.77	7.95	2.51	75	plain	3.78428	5.53	2.15884	8.16968	19.9545	3.56314
	S34	0.25	26	5.44	5.5	2.01	1.59	3.63	1.17	77	focalised	4.72727	3.43	3.45912	16.3522	4.2471	2.7458
	S35	0.27	24.85	4.32	6.18	4.13	1.45	2.01	1.08	78	focalised	4.02104	0.19	4.26207	17.1379	2.1708	2.78459
	S36	0.14	15.57	3.09	5.68	6.55	1.09	1.77	1.22	61	focalised	2.7412	-3.46	5.21101	14.2844	2.1594	1.91667
	S37	0.16	12.18	5.94	6.99	8.27	1.67	2.69	1.2	72	focalised	1.74249	-2.33	4.18563	7.29341	3.228	2.18394
Antler	A1	8.83	40.87	19	43.36	45.4	5.12	7.68	2.62	86	plain	0.942574	-26.4	8.46875	7.98242	20.1216	16.8241
	A2	7.98	37.42	29.22	34.44	38.46	7.59	25.59	5.81	76	plain	1.08653	-9.24	4.53755	4.93017	148.678	16.7149
	A3	18.9	71.37	27.54	41.99	19.83	7.07	15.14	7.01	75	plain	1.69969	7.71	5.93918	10.0948	106.131	25.1557
	A4	9.76	41.77	24.56	24.28	24.02	8.46	23.81	6.88	50	plain	1.72035	0.54	2.86998	4.93735	163.813	17.0111
	A5	5.81	24.04	33.98	30.81	28.93	7.33	32.67	7.6	45	dihedral	0.780266	5.05	4.20327	3.27967	248.292	13.3268
	A6	47.21	55.2	41.43	66.63	79.27	11.94	36.2	12	70	dihedral	0.828456	-37.84	5.5804	4.62312	434.4	37.9456
	A7	69.6	79.75	36.92	64.66	58.67	16.71	35.33	14.86	72	plain	1.23337	-21.75	3.86954	4.77259	525.004	49.4866
	A8	27.98	62.86	71.61	47.36	25	6.88	70.77	7.74	74	plain	1.32728	46.61	6.88372	9.13663	547.76	27.5141
	A9	37.87	61.88	31.94	41.16	20.01	16.08	30.78	21.36	49	plain	1.5034	11.93	2.5597	3.84826	657.461	35.29
	A10	79.02	85.43	33.59	65.63	43.03	14.58	17.27	7.04	84	plain	1.30169	-9.44	4.50137	5.8594	121.581	50.4141
	A11	61.22	59.86	43.05	48.08	54.12	19.14	40.96	13.83	56	dihedral	1.24501	-11.07	2.51202	3.12748	566.477	42.8533
	A12	26.9	27.94	11.93	28.59	28.37	13.81	27.93	11.77	58	dihedral	0.977265	-16.44	2.07024	2.02317	328.736	23.3398
	A13	23.5	60.08	29.4	38.99	22.61	11.4	31.47	12.04	70	plain	1.54091	6.79	3.42018	5.27018	378.899	28.1458
	A14	35.9	60.82	50.36	45.79	21.46	15.51	47.32	14.29	71	dihedral	1.32824	28.9	2.95229	3.92134	676.203	35.2883
	A15	38.31	71.11	40.48	38.8	29.23	11.04	37.98	12.14	60	plain	1.83273	11.25	3.51449	6.44112	461.077	32.8671
	A16	53.25	94.34	32.05	43.37	24.01	13.61	31.29	12.88	73	plain	2.17524	8.04	3.18663	6.93167	403.015	41.4969
	A17	27.7	85.09	20.26	35.84	23.45	9.92	15.52	3.79	79	dihedral	2.37416	-3.19	3.6129	8.57762	58.8208	30.2559
	A18	44.81	81.11	33.83	36.29	11.62	13.72	28.02	14.24	72	dihedral	2.23505	22.21	2.64504	5.91181	399.005	36.6773
	A19	28.92	71.1	28.75	38.64	24.53	9.41	30.6	13.57	75	plain	1.84006	4.22	4.10627	7.55579	415.242	29.4052
	A20	40.65	69.08	35.32	47.01	39.92	10.37	28.33	9.84	75	plain	1.46947	-4.6	4.53327	6.66152	278.767	34.2055
	A21	24.78	66.37	25.52	30.83	29.09	10.79	22.7	11.6	66	plain	2.15277	-3.57	2.85728	6.15107	263.32	27.1968
	A22	23.36	67.57	23.07	30.28	27.19	10.92	25.73	8.99	72	plain	2.23151	-4.12	2.77289	6.18773	231.313	26.8783
	A23	26.79	60.2	28.88	37.97	39.57	11.44	21.42	7.86	70	plain	1.58546	-10.69	3.31906	5.26224	168.361	28.9307
	A24	20.44	56.64	22.89	22.32	22.67	11.66	23.07	11.4	68	plain	2.53763	0.22	1.91424	4.85763	262.998	23.4288
	A25	10.16	37.86	28.87	24.12	20.76	6.56	30.07	14.84	61	plain	1.56965	8.11	3.67683	5.77134	446.239	15.7068
	A26	14.18	50.82	19.52	26.86	27.68	7.57	16.66	10.5	61	plain	1.89203	-8.16	3.54822	6.71334	174.93	19.5649
	A27	14.1	56.03	20.97	19.66	16.96	9.37	15.19	8.46	71	plain	2.84995	4.01	2.09819	5.97972	128.507	19.5317
	A28	15.21	52.82	24.41	17.56	8.64	10.93	27.14	19.55	75	plain	3.00797	15.77	1.60659	4.83257	530.587	19.8161
	A29	23.83	70.88	23.49	26.73	18.62	8.6	21.02	11.17	80	plain	2.6517	4.87	3.10814	8.24186	234.793	24.9624
	A30	13.69	54.53	19.8	19.79	17.3	8.47	12.29	5.9	76	plain	2.75543	2.5	2.33648	6.43802	72.511	18.808
	A31	9.54	49.52	17.65	22.6	18.37	7.36	15.3	7.93	59	plain	2.19115	-0.72	3.07065	6.72826	121.329	16.7428
	A32	3.79	37.26	15.06	13.41	8.18	5.17	15.44	8.27	71	plain	2.77852	6.88	2.59381	7.20696	127.689	9.94719
	A33	0.22	16.86	7.79	9.4	9.3	1.32	2.71	0.78	77	focalised	1.79362	-1.51	7.12121	12.7727	2.1138	2.60463
	A34	1.34	23.45	11.61	15.13	13.46	3.05	6.18	2.87	74	plain	1.5499	-1.85	4.96066	7.68852	17.7366	6.17087
	A35	2.08	27.62	12.34	12.02	9.8	4.91	6.73	6.02	80	plain	2.29784	2.54	2.44807	5.62525	40.5146	7.63077
	A36	0.13	9.41	6.39	7.88	4.17	2.15	2.98	0.67	80	focalised	1.19416	2.22	3.66512	4.37674	1.9966	2.13366
	A37	1.21	25.45	5.87	6.49	7.73	5.3	2.56	1.56	87	focalised	3.92142	-1.86	1.22453	4.80189	3.9936	5.70491
