# Supplementary material for: Identifying Major Transitions in the Evolution of Lithic Cutting Edge Production Rates
Source: PLoS One. 2016 Dec 9;11(12):e0167244. doi: 10.1371/journal.pone.0167244 (PMC5147885; doi:10.1371/journal.pone.0167244)
Supplement: S2 Dataset — (XLSX) [file pone.0167244.s002.xlsx]

## Sheet: Sheet1
Technology	Cutting Edge (mm)	Mass (g)	Cutting Edge per Gram (mm/g)	Length (mm)	Prox Width	Med Width	Dist Width	Mean Width	Surface Area	Platform Width	Platform Thickness	Thickness 1	Thickness 2	Thickness 3	Thickness 4	Thickness 5	Mean Thickness	Max Bulb Thickness	Below Bulb Thickness	Bulb Thickness	EPA	Platform Type	Termination Type	Overhang/Facetting
Biface	35.719	0.26	137.381	13.02	13.26	13.37	6.15	10.9267	174.077	12.99	2.5	1.69	1.5	0.95	0.66	0.58	1.076	1.96	1.13	0.83	64	plain	feather	overhang
Biface	58.13	0.29	200.448	12.36	9.76	14.07	20.58	14.8033	173.905	1.72	0.9	1.16	1.02	0.94	0.83	0.85	0.96	1.49	0.93	0.56	81	focalised	feather	both
Biface	61.084	0.39	156.626	20.64	9.73	10.71	13.35	11.2633	221.054	5.94	1.26	1.49	1.12	1.45	1.15	0.62	1.166	1.47	1.32	0.15	78	plain	feather	none
Biface	54.009	0.41	131.729	19.58	8.29	10.18	10.09	9.52	199.324	2.05	0.66	1.65	1.34	1.37	1.38	1.16	1.38	1.61	1.44	0.17	66	focalised	plunging	both
Biface	59.659	0.43	138.742	16.21	8.18	15.65	8.02	10.6167	253.687	4.6	1.14	1.35	1.66	1.2	0.53	0.46	1.04	1.86	1.64	0.22	64	focalised	feather	both
Biface	67.223	0.47	143.028	21.45	5.46	10.63	11.44	9.17667	228.014	1.79	0.9	0.99	0.97	1.03	1.53	0.63	1.03	1.13	1.11	0.02	70	focalised	feather	both
Biface	62.508	0.52	120.208	20.55	13.55	12.29	8.98	11.6067	252.559	7.51	1.91	0.93	0.95	1.24	1.47	0.79	1.076	2.43	2.12	0.31	48	dihedral	feather	facetting
Biface	68.174	0.57	119.604	22.58	13.67	18.85	13.94	15.4867	425.633	na	na	0.78	1.2	1	0.82	0.39	0.838	1.03	0.91	0.12	na	crushed	feather	none
Biface	52.299	0.59	88.6424	16.91	12.63	15.56	6.03	11.4067	263.12	11.95	4.08	3.43	2.36	1.19	0.59	0.53	1.62	3.74	1.55	2.19	65	dihedral	feather	none
Biface	57.947	0.67	86.4881	23.02	8.39	11.67	6.74	8.93333	268.643	6.62	1.66	1.79	1.69	1.65	1	0.4	1.306	2.27	1.89	0.38	76	plain	feather	both
Biface	73.354	0.71	103.315	23.92	9.92	13.12	17.17	13.4033	313.83	4.95	1.89	1.64	1.11	0.85	0.82	0.48	0.98	1.86	1.73	0.13	73	plain	feather	overhang
Biface	56.056	0.75	74.7413	14.09	5.91	16.93	21.8	14.88	238.544	5.26	2.08	2.13	2.36	2.3	1.94	1.49	2.044	2.38	2.31	0.07	94	plain	step	facetting
Biface	64.882	0.85	76.3318	20.33	17.17	16.24	9.64	14.35	330.159	8.53	1.92	1.86	1.6	1.3	1.38	1.2	1.468	1.91	1.87	0.04	64	dihedral	feather	overhang
Biface	65.809	0.87	75.6425	25.08	10.64	10.92	9.03	10.1967	273.874	10.13	3.07	2.79	1.68	1.62	1.35	0.88	1.664	2.83	1.3	1.53	90	plain	feather	none
Biface	47.07	0.9	52.3	19.26	8.7	12.19	15.92	12.27	234.779	2.63	1.17	2.45	2.32	2.65	2.22	2.1	2.348	2.4	2.3	0.1	64	focalised	step	overhang
Biface	54.41	0.96	56.6771	19.29	10.96	13.07	9.64	11.2233	252.12	10.98	4.37	4.62	3.57	2.01	1.27	1.27	2.548	4.19	1.48	2.71	79	dihedral	feather	both
Biface	50.301	0.99	50.8091	15.25	14.05	15.25	8.33	12.5433	232.562	13.85	4.76	4.34	3.55	2.75	1.86	1.01	2.702	4.32	2.24	2.08	81	plain	feather	overhang
Biface	55.034	1.03	53.4311	23.46	12.73	13.31	1.97	9.33667	312.253	12.34	3.8	2.81	2.33	1.53	1.62	1.6	1.978	3.43	2.9	0.53	63	plain	step	none
Biface	68.362	1.08	63.2981	24.93	12.28	17.57	10.76	13.5367	438.02	3.16	1.47	2.17	2.29	1.8	1.46	0.98	1.74	2.33	1.91	0.42	65	focalised	feather	overhang
Biface	72.193	1.09	66.2321	11.71	19.8	32.28	27.28	26.4533	377.999	17.69	1.94	1.84	1	0.62	1.29	1.17	1.184	2.26	0.78	1.48	86	plain	feather	none
Biface	59.173	1.12	52.833	20.16	8.32	18.32	5.81	10.8167	369.331	2.27	0.84	2.97	3.62	3.24	2.21	1.07	2.622	3.69	2.64	1.05	87	focalised	feather	overhang
Biface	70.685	1.13	62.5531	17.39	23.91	20.15	9.53	17.8633	350.409	8.78	2.32	2.08	2.5	1.94	1.68	0.74	1.788	2.36	1.92	0.44	66	plain	feather	none
Biface	65.884	1.25	52.7072	23.39	16.06	15.39	17.17	16.2067	359.972	17.48	3.02	4.08	2.3	1.72	0.96	0.5	1.912	4.13	3.32	0.81	56	dihedral	feather	none
Biface	41.953	1.31	32.0252	21.3	10.57	25.37	10.65	15.53	540.381	7.79	3.04	3.28	2.56	2.46	2.13	0.83	2.252	3.38	2.77	0.61	80	plain	feather	none
Biface	70.935	1.41	50.3085	21.26	18	18.25	16.74	17.6633	387.995	6.76	1.42	2.67	3.12	2.59	2.28	0.75	2.282	3.37	2.82	0.55	77	focalised	feather	facetting
Biface	70.022	1.43	48.9664	28.23	11.94	15.53	20	15.8233	438.412	2.74	1.21	2.11	1.82	1.83	1.94	1.39	1.818	2.1	1.72	0.38	60	focalised	step	both
Biface	93.668	1.52	61.6237	29.28	10.75	18.88	16.6	15.41	552.806	3.18	1.23	2.73	1.77	1.46	1.61	0.74	1.662	2.91	1.52	1.39	97	focalised	feather	both
Biface	72.021	1.54	46.7669	24.27	15.67	21.09	18.84	18.5333	511.854	7.06	2.42	3.35	2.88	2.35	2.18	0.49	2.25	3.1	2.81	0.29	105	plain	feather	none
Biface	62.868	1.6	39.2925	26.56	11.9	26.23	6.52	14.8833	696.669	6.52	1.66	2.31	2.91	1.87	2.22	1.4	2.142	2.24	1.92	0.32	54	plain	feather	overhang
Biface	79.81	1.62	49.2654	24.61	12.94	20.03	24.86	19.2767	492.938	2.75	8.21	2.69	2.12	1.19	0.97	0.86	1.566	2.58	1.68	0.9	70	plain	feather	facetting
Biface	78.337	1.63	48.0595	24.11	17.82	29.69	30.5	26.0033	715.826	16.53	2.78	2.22	2.5	2.07	1.06	0.57	1.684	2.54	1.96	0.58	67	dihedral	feather	overhang
Biface	86.064	1.65	52.16	20.1	17.57	23.39	31.71	24.2233	470.139	5.08	1.56	2.57	3	2.35	1.35	0.95	2.044	3.43	1.67	1.76	72	focalised	feather	overhang
Biface	76.321	1.66	45.9765	31.03	13.56	16.06	2.51	10.71	498.342	na	na	2.76	4.24	1.55	1.7	0.62	2.174	3.5	2.47	1.03	na	crushed	feather	overhang
Biface	52.178	1.72	30.336	18.43	19.39	18.77	12	16.72	345.931	19.74	6.1	5.73	5.75	3.4	1.87	0.65	3.48	5.76	1.36	4.4	89	dihedral	feather	facetting
Biface	93.531	1.73	54.0642	29.65	24.3	17.28	18.03	19.87	512.352	2.63	1.51	2.55	1.48	1.16	1.91	1.06	1.632	3.87	1.74	2.13	75	focalised	feather	overhang
Biface	85.055	1.79	47.5168	24.61	10.5	22.86	17.76	17.04	562.585	3.98	1.1	2.73	2.99	2	1.8	1.02	2.108	3.54	2.65	0.89	57	focalised	feather	overhang
Biface	91.113	1.85	49.2503	28.25	18.31	22.56	15.14	18.67	637.32	na	na	2.12	2.45	1.97	1.64	0.81	1.798	2.53	2.08	0.45	na	crushed	feather	overhang
Biface	69.323	1.9	36.4858	21.42	12.35	17.34	21.34	17.01	371.423	12.17	5.25	4.71	4.13	3.17	3.07	2.13	3.442	4.4	3.3	1.1	78	plain	hinge	facetting
Biface	60.914	1.95	31.2379	22.32	18.77	23.64	13.69	18.7	527.645	na	na	2.74	3.7	2.75	2.2	1.88	2.654	3.5	2.44	1.06	na	crushed	step	overhang
Biface	59.348	2.11	28.127	17.41	21.07	24.45	20.03	21.85	425.674	19.12	5.08	5.25	6.64	3.19	2.22	1.41	3.742	6.83	6.25	0.58	86	plain	hinge	none
Biface	61.438	2.37	25.9232	19.11	19.3	24.64	24.32	22.7533	470.87	18.74	6.99	5.78	4.77	3.73	1.85	1.29	3.484	5.53	2.96	2.57	78	plain	feather	facetting
Biface	79.523	2.39	33.2732	33.86	12.55	16.36	27.77	18.8933	553.95	11.28	5.54	4.85	2.25	1.95	2.09	1.28	2.484	4.82	3.73	1.09	75	plain	hinge	none
Biface	82.244	2.45	33.569	36.42	14	17.68	10.61	14.0967	643.906	3.19	1.34	3.44	3.15	2.93	2.62	2.17	2.862	3.64	2.63	1.01	72	focalised	hinge	both
Biface	42.622	2.46	17.326	18.11	17.64	25.42	26.23	23.0967	460.356	22.26	5.76	5.5	5.2	4.33	3.08	1.99	4.02	5.42	3.34	2.08	93	dihedral	step	overhang
Biface	96.114	2.6	36.9669	35.37	15.48	18.9	17.39	17.2567	668.493	6.13	1.54	2.52	2.75	3.38	1.39	0.96	2.2	3.32	2.71	0.61	69	plain	feather	overhang
Biface	85.091	2.66	31.9891	25.05	31.72	29.37	18.19	26.4267	735.719	23.08	3.57	3.48	3.37	2.15	0.97	0.43	2.08	3.54	1.83	1.71	64	dihedral	feather	overhang
Biface	109.089	2.8	38.9604	40.99	22.41	15.17	5.98	14.52	621.818	12.33	6.12	5.08	3.15	3.11	1.86	0.67	2.774	4.74	3.1	1.64	62	dihedral	feather	both
Biface	95.546	2.97	32.1704	31.11	16.86	24.68	11.47	17.67	767.795	na	na	2.69	3.63	3.47	2.18	1.65	2.724	4.07	3.43	0.64	na	crushed	feather	overhang
Biface	102.305	3.06	33.433	35.6	14.6	22.11	32.18	22.9633	787.116	13.74	4.26	3.92	3.18	2.51	1.88	1.12	2.522	3.88	2.95	0.93	79	plain	feather	facetting
Biface	68.236	3.23	21.1257	19.46	21.45	26.42	30.53	26.1333	514.133	na	na	3.58	5.2	4.23	3.72	3.57	4.06	5.38	3.96	1.42	na	crushed	hinge	overhang
Biface	89.654	3.23	27.7567	30.38	15.27	24.49	14.31	18.0233	744.006	9.98	3.5	3.93	5.17	4.53	1.93	0.8	3.272	4.81	4.3	0.51	60	plain	feather	none
Biface	100.264	3.33	30.1093	32.51	17.06	26.8	24.53	22.7967	871.268	4.66	1.98	3.75	2.75	2.29	2.74	1.28	2.562	4.09	2.64	1.45	70	focalised	feather	overhang
Biface	110.093	3.43	32.0971	34.4	10.07	25.56	36.84	24.1567	879.264	na	na	3.24	3.92	2.78	1.64	0.94	2.504	3.2	3.15	0.05	na	crushed	feather	overhang
Biface	114.65	4.45	25.764	35.09	19.99	26.61	32.98	26.5267	933.745	9.66	4.81	4.39	3.13	3.06	3.79	0.97	3.068	4.31	2.5	1.81	84	plain	feather	none
Biface	124.991	5.3	23.5832	44.31	15.53	24.04	28.7	22.7567	1065.21	3.76	1.77	2.73	4.12	3.23	3.42	1.74	3.048	2.98	2.72	0.26	67	focalised	feather	overhang
Biface	117.364	6.17	19.0217	48.27	20.21	27.6	12.79	20.2	1332.25	26.87	11.07	8.66	5.81	3.03	2.1	1.63	4.246	8.08	2.98	5.1	108	dihedral	feather	none
Biface	80.387	6.2	12.9656	23.31	43.18	34.84	21.05	33.0233	812.12	18.27	6.25	5.62	6.45	5.65	3.51	2.82	4.81	6.7	2.31	4.39	77	plain	step	none
Biface	115.981	6.61	17.5463	23.53	37.35	33.79	28.94	33.36	795.079	36.8	8.54	7.5	9.45	7.11	4.56	2.88	6.3	7.77	3.15	4.62	79	dihedral	hinge	overhang
Biface	147.055	10.83	13.5785	46.11	29.7	33.59	30.14	31.1433	1548.83	29.09	8.29	8.16	5.88	4.36	3.94	3.49	5.166	8.23	4.38	3.85	79	dihedral	step	overhang
Biface	73.562	10.91	6.74262	34.16	47.62	42.73	19.48	36.61	1459.66	40.82	11.98	10.62	7.24	3.6	2.4	1.38	5.048	8.7	2.69	6.01	94	dihedral	step	both
Biface	124.657	13.57	9.18622	45.45	38.02	40.31	22.37	33.5667	1832.09	25.07	11.34	10.64	10.45	5.37	2.31	1.2	5.994	10.36	5.29	5.07	83	plain	feather	none
Biface	107.408	14.71	7.3017	42.47	46.73	42.39	29.91	39.6767	1800.3	46.74	14.33	9.21	8.22	7.26	4.86	0.98	6.106	8.23	3.87	4.36	85	dihedral	feather	none
Biface	150.775	15.26	9.88041	59.22	29.29	32.06	29.37	30.24	1898.59	25.25	8.59	9.42	8.23	7.36	5.86	3.13	6.8	5.27	4.29	0.98	87	dihedral	feather	facetting
Biface	186.272	18.03	10.3312	65.08	22.63	36.86	58.21	39.2333	2398.85	19.72	5.3	7.61	5.41	5.85	3.65	1.31	4.766	7.71	4.68	3.03	95	plain	feather	overhang
Biface	174.713	21.13	8.26848	48.44	30.22	57.59	57.61	48.4733	2789.66	28.62	9.29	9.13	8.57	7.31	4.85	2.34	6.44	8.37	7.64	0.73	64	dihedral	feather	both
Biface	149.416	23.66	6.31513	51.97	21.02	34.86	52.72	36.2	1811.67	19.83	7.19	7.24	7.26	7.22	7.51	7.73	7.392	8.31	7.07	1.24	105	plain	hinge	none
Biface	234.609	36.7	6.39262	90.45	29.25	36.65	50.81	38.9033	3314.99	24.38	9.36	8.28	5.96	8.74	6.7	4.31	6.798	8.58	5.59	2.99	95	dihedral	hinge	overhang
Biface	226.818	37.33	6.07602	62.47	38.25	63.87	61.54	54.5533	3989.96	27.28	14.38	15.39	8.96	6.29	4.39	3.29	7.664	14.46	4.65	9.81	81	plain	feather	none
Bipolar	49.819	0.55	90.58	18.84	11.52	12.69	15.56	13.2567	239.08	7.41	2.67	1.52	1.35	1.41	1.22	0.65	1.23	2.17	1.6	0.57	68	plain	feather	none
Bipolar	42.741	0.85	50.2835	20.01	9.96	12.26	4.75	8.99	245.323	na	na	1.55	2.47	2.49	1.75	1.56	1.964	2.43	2.35	0.08	na	crushed	feather	none
Bipolar	50.779	1.01	50.2762	16.31	13.79	18.97	22.11	18.29	309.401	10.43	2.19	1.9	1.8	2.13	1.73	0.49	1.61	3.21	2.38	0.83	80	plain	hinge	none
Bipolar	35.678	1.18	30.2356	16.38	10.95	13.33	13.69	12.6567	218.345	9.26	2.29	2.88	2.66	3.15	3.44	4.21	3.268	3.23	2.39	0.84	62	plain	step	none
Bipolar	57.038	1.21	47.1388	11.72	17.37	18.47	17.33	17.7233	216.468	na	na	2.67	5.09	2.87	1.51	0.83	2.594	5.91	3.43	2.48	na	crushed	feather	none
Bipolar	46.752	1.46	32.0219	25.18	18.51	19.49	7.67	15.2233	490.758	na	na	2.62	3.37	1.68	2.99	2.59	2.65	3.96	1.8	2.16	na	crushed	feather	none
Bipolar	25.738	1.49	17.2738	21.82	12.87	10.74	6.47	10.0267	234.347	na	na	3.06	4.39	5.38	3.26	2.42	3.702	4.09	3.78	0.31	na	crushed	feather	none
Bipolar	31.042	1.56	19.8987	22.1	7.27	12.4	11.19	10.2867	274.04	na	na	1.36	2.71	3.86	4.4	5.16	3.498	1.93	1.85	0.08	na	crushed	plunging	none
Bipolar	88.943	1.65	53.9048	37.37	9.29	14.49	17.6	13.7933	541.491	na	na	2.45	3.18	2.1	1.77	0.57	2.014	2.24	2.17	0.07	na	crushed	feather	none
Bipolar	67.132	1.85	36.2876	17.94	32.62	30.64	27.31	30.19	549.682	24.4	3.23	2.45	2.94	2.86	2.8	0.96	2.402	3.13	1.65	1.48	87	plain	feather	none
Bipolar	59.107	2.39	24.731	34.67	14.3	12.83	8.04	11.7233	444.816	na	na	2.72	3.65	4.06	3.33	3.28	3.408	4.35	3.57	0.78	na	crushed	feather	none
Bipolar	31.911	2.53	12.613	18.55	11.67	17.84	23.31	17.6067	330.932	na	na	3.6	4.97	4.11	4.24	3.83	4.15	5.38	4.6	0.78	na	crushed	hinge	none
Bipolar	36.508	2.66	13.7248	16.97	25.1	26.46	25.93	25.83	449.026	22.87	4.13	4.65	4.97	5.55	4.16	2.29	4.324	4.87	2.39	2.48	77	plain	step	none
Bipolar	46.399	3.17	14.6369	34.51	11.98	20.39	5.65	12.6733	703.659	na	na	2.8	4.79	2.85	2.56	4.74	3.548	4.8	2.69	2.11	na	crushed	step	none
Bipolar	57.313	4	14.3283	19.07	22.13	26.67	29.5	26.1	508.597	na	na	2.77	4.89	5.66	4.42	3.65	4.278	4.34	3.99	0.35	na	crushed	hinge	none
Bipolar	63.724	4.08	15.6186	24.37	14.19	20.59	12.28	15.6867	501.778	na	na	5.86	8.29	8.63	5.85	3.65	6.456	7.2	6.26	0.94	na	crushed	step	none
Bipolar	65.991	4.18	15.7873	38.23	12.23	22.68	11.9	15.6033	867.056	4.21	1.42	3.26	5.08	4.34	3.46	1.48	3.524	4.49	3.98	0.51	78	focalised	feather	none
Bipolar	57.26	4.33	13.224	21.16	22.86	33.94	31.35	29.3833	718.17	na	na	4.21	4.52	4.35	3.11	2.37	3.712	4.38	3.01	1.37	na	crushed	hinge	none
Bipolar	83.978	12.99	6.46482	51.74	26.53	30.79	19.44	25.5867	1593.07	na	na	10.54	6.66	5.81	5.07	4.77	6.57	8.05	5.33	2.72	na	crushed	feather	none
Bipolar	88.362	14.33	6.16622	51.47	22	22.17	12.5	18.89	1141.09	na	na	6.43	16.37	13.35	5.3	2.78	8.846	13.07	11.59	1.48	na	crushed	feather	none
Bipolar	85.604	14.86	5.7607	53.32	14.19	22.72	26.58	21.1633	1211.43	na	na	7.24	9.35	9.15	11.76	13.98	10.296	6.74	6.6	0.14	na	crushed	plunging	none
Bipolar	107.128	30.22	3.54494	35.7	20.36	56.76	51.43	42.85	2026.33	na	na	8.49	11.49	12.61	11.72	17.37	12.336	8.9	8.44	0.46	na	crushed	step	none
Bipolar	113.964	33.11	3.44198	56.09	16.61	43.9	39.36	33.29	2462.35	na	na	8.4	7.37	11.24	11.7	15.95	10.932	8.4	7.01	1.39	na	crushed	plunging	none
Discoidal	27.189	0.21	129.471	9.19	13.13	12.5	11.34	12.3233	114.875	12.84	2.35	1.48	1.22	0.72	0.52	0.42	0.872	1.48	0.98	0.5	86	dihedral	feather	none
Discoidal	42.283	0.38	111.271	21.58	10.84	8.07	2.15	7.02	174.151	10.82	2.51	2.18	1.24	1.27	1	0.95	1.328	2.13	1.4	0.73	65	dihedral	feather	none
Discoidal	56.044	1.06	52.8717	25.55	10.98	10.43	3.72	8.37667	266.486	10.27	5.41	3.55	3.32	2.21	1.95	1.17	2.44	4.1	3.07	1.03	65	plain	feather	none
Discoidal	52.518	1.12	46.8911	24.41	11.7	13.99	8.11	11.2667	341.496	11.32	3.01	3.14	3.18	1.74	1.66	1.4	2.224	2.83	2.52	0.31	94	dihedral	feather	none
Discoidal	52.793	1.55	34.06	22.67	19.97	15.79	14.21	16.6567	357.959	19.48	3.98	4.2	3.16	2.89	2.63	1.27	2.83	3.72	2.41	1.31	71	dihedral	feather	none
Discoidal	93.259	1.99	46.8638	24.08	10.48	20.91	34.37	21.92	503.513	8.46	3.1	3.38	3.94	2.41	1.63	0.39	2.35	3.51	3.29	0.22	84	plain	feather	none
Discoidal	59.108	2.09	28.2813	28.16	20	15.17	5.97	13.7133	427.187	20.92	5.46	5.11	2.3	2.74	2.43	1	2.716	4.64	3.28	1.36	75	dihedral	feather	facetting
Discoidal	49.445	2.61	18.9444	26.48	24.39	18.18	3.99	15.52	481.406	24.4	5.97	5.6	4.75	3.32	1.81	1.71	3.438	5.64	2.84	2.8	74	dihedral	feather	facetting
Discoidal	59.662	2.62	22.7718	24.58	24.83	19.33	12.84	19	475.131	24.66	3.42	4.05	4.22	3.08	2.59	2.65	3.318	4.1	2.99	1.11	75	dihedral	step	overhang
Discoidal	45.658	3	15.2193	24.29	16.37	23.59	11.8	17.2533	573.001	17.31	4.21	3.58	4.43	5	3.91	2.68	3.92	4.16	4.04	0.12	82	dihedral	feather	none
Discoidal	79.764	3.15	25.3219	31.81	26.7	26.39	9.96	21.0167	839.466	17.25	5.63	5.3	3.73	2.71	1.47	0.8	2.802	4.98	2.85	2.13	69	dihedral	feather	overhang
Discoidal	48.172	3.37	14.2944	21.69	24.75	20.33	15.98	20.3533	440.958	23.86	8.55	5.78	7.21	5.24	3.2	1.68	4.622	6.32	3.07	3.25	81	dihedral	feather	overhang
Discoidal	76.28	3.38	22.568	34.74	19.09	20.96	10.91	16.9867	728.15	19.29	6.19	5.67	4.24	3.09	3.13	1.1	3.446	5.43	3.04	2.39	57	dihedral	feather	none
Discoidal	71.175	3.61	19.7161	34.42	23.07	22.8	10.64	18.8367	784.776	23.07	6.57	6.24	5.07	3.77	1.45	0.96	3.498	6.08	4.27	1.81	77	dihedral	feather	facetting
Discoidal	70.719	3.85	18.3686	33.64	24.8	23.55	17.44	21.93	792.222	24.83	7.68	6.75	4.73	2.79	1.96	0.93	3.432	7.39	2.94	4.45	61	dihedral	feather	overhang
Discoidal	72.559	4.04	17.9601	31.57	22.49	33.75	23.1	26.4467	1065.49	30.91	6.03	5.63	3.05	2.52	1.61	1.68	2.898	4.73	2.41	2.32	69	dihedral	feather	none
Discoidal	82.598	4.77	17.3161	34.35	20.91	24.35	21.17	22.1433	836.423	20.72	6.11	6.43	6.8	4.11	3.56	2.18	4.616	6.96	4.06	2.9	78	dihedral	hinge	facetting
Discoidal	98.831	5.07	19.4933	38.91	26.14	24.06	22.12	24.1067	936.175	24.46	5.46	5.47	4	2.05	2.91	1.69	3.224	5.51	2.09	3.42	75	dihedral	feather	none
Discoidal	67.879	5.09	13.3358	26.25	26.68	26.78	25.62	26.36	702.975	26.54	6.88	6.94	8.11	4.16	2.63	1.21	4.61	8.02	2.71	5.31	77	dihedral	feather	overhang
Discoidal	100.561	5.11	19.6793	42.42	22.38	21.31	13.51	19.0667	903.97	22.25	6.09	5.29	3.96	2.49	3.16	2.22	3.424	5.01	2.74	2.27	100	dihedral	feather	none
Discoidal	91.109	6.12	14.8871	38.65	19.57	24.01	17.01	20.1967	927.986	14.17	8.96	6.63	6.25	4.94	4.77	1.47	4.812	6.28	5.23	1.05	59	plain	feather	overhang
Discoidal	78.289	6.74	11.6156	34.6	20.72	30.51	29.61	26.9467	1055.65	29.05	6.37	6.11	5.29	4.51	3.14	1.72	4.154	6.07	3.41	2.66	78	dihedral	feather	none
Discoidal	91.943	7.14	12.8772	37.59	26.84	26.29	15.18	22.77	988.241	13.96	7.17	7.39	6.06	3.81	3.66	1.66	4.516	7.1	4.67	2.43	97	plain	feather	none
Discoidal	75.007	7.84	9.56722	39.62	25.73	18.82	7.7	17.4167	745.648	25.96	12.53	9.25	6.66	5.26	5.02	2.71	5.78	10.27	5.07	5.2	64	dihedral	feather	facetting
Discoidal	85.708	7.86	10.9043	36.55	32.03	25.31	19.98	25.7733	925.08	29.01	4.96	8.46	7.57	6.46	3.8	1.41	5.54	7.93	6.32	1.61	83	dihedral	feather	none
Discoidal	118.486	8.32	14.2411	43.65	20.34	33.72	21.69	25.25	1471.88	9.57	2.88	4.4	4.38	5.14	4.71	2.79	4.284	4.19	3.52	0.67	95	plain	step	none
Discoidal	116.764	8.4	13.9005	33.1	33.41	44.67	49.5	42.5267	1478.58	30.92	3.8	4.18	4.4	3.74	2.07	0.98	3.074	4.1	2.56	1.54	80	plain	feather	none
Discoidal	78.924	8.45	9.34012	34.94	38.36	32.15	20.16	30.2233	1123.32	37.1	5.34	5.7	6.67	5.12	4.05	1.45	4.598	6.02	4.59	1.43	74	dihedral	step	overhang
Discoidal	110.761	9.27	11.9483	47.61	23.93	24.42	21.9	23.4167	1162.64	25.43	10.45	8.52	8.85	4.58	2.91	1.43	5.258	8.24	4.34	3.9	87	dihedral	feather	none
Discoidal	93.743	11.3	8.29584	43.26	40.23	31.61	10.71	27.5167	1367.45	39.79	10.9	9.29	8.13	5.26	3.17	1.87	5.544	9.83	5.15	4.68	80	dihedral	feather	none
Discoidal	103.121	11.84	8.70954	40.14	36.72	33.55	15.18	28.4833	1346.7	26.25	9.93	8.95	7.81	6.7	5.64	3.89	6.598	8.04	4.65	3.39	71	dihedral	feather	none
Discoidal	121.907	12.17	10.017	49.49	38.28	40.94	29.19	36.1367	2026.12	37.22	11.22	10.96	7.07	3.95	3.87	1.3	5.43	10.8	5.7	5.1	66	dihedral	feather	none
Discoidal	106.026	12.96	8.18102	50.86	41.61	31.92	11.33	28.2867	1623.45	41.1	7.83	8.91	7.47	4.41	3.96	2.64	5.478	7.95	3.93	4.02	86	dihedral	feather	overhang
Discoidal	134.599	13.87	9.70433	59.97	19.99	27.05	21.42	22.82	1622.19	16.01	7.97	8.74	6.96	5.56	4.28	3.34	5.776	8.72	6.56	2.16	77	plain	feather	none
Discoidal	93.865	14.05	6.68078	49.68	43.83	30.95	12.19	28.99	1537.6	44.3	13.5	10.75	10.01	5.85	3.11	3.18	6.58	11.42	3.58	7.84	77	dihedral	feather	none
Discoidal	134.728	16.84	8.00048	52.44	26.49	36.96	21.62	28.3567	1938.18	18.72	8.93	9.9	8.81	6.92	5.5	2.35	6.696	9.52	7.63	1.89	90	plain	feather	none
Discoidal	134.755	17.05	7.90352	58.59	27.46	29.88	12.32	23.22	1750.67	24.03	15.34	15.63	11.43	7.49	5.47	2.25	8.454	9.56	7.07	2.49	79	plain	feather	none
Discoidal	141.774	18.83	7.52916	61.1	40.62	33.96	20.93	31.8367	2074.96	39.43	5.56	8.46	10.68	4.16	2.63	0.6	5.306	9.96	4.49	5.47	59	dihedral	feather	none
Discoidal	138.833	26.89	5.163	53.88	61.16	55.77	31.75	49.56	3004.89	51.81	12.07	11.15	9.64	5.3	3.19	1.42	6.14	10.33	4.5	5.83	95	dihedral	feather	overhang
Discoidal	145.098	33.75	4.2992	60.93	43.82	46.29	18.37	36.16	2820.45	39.62	12.4	10.08	11.04	14.77	8.92	3.29	9.62	11.6	8.4	3.2	98	dihedral	feather	none
Discoidal	171.934	37.36	4.60209	44.61	56.98	63.87	53.77	58.2067	2849.24	14.32	3.48	9.75	12.79	12.6	10.01	3.14	9.658	12.74	10.78	1.96	104	plain	feather	none
Discoidal	153.047	50.96	3.00328	61.89	43.95	38.62	36.42	39.6633	2390.19	32.6	9.64	14.3	19.91	20.45	17.67	6.88	15.842	18.06	11.06	7	97	plain	feather	overhang
Discoidal	199.476	56.13	3.55382	85.74	49.46	55.65	34.79	46.6333	4771.43	29.4	13.47	19.2	16.07	9.97	5.93	4.55	11.144	16.95	8.57	8.38	79	dihedral	feather	none
Discoidal	200.207	79.69	2.51232	63.89	45.62	58.17	35.47	46.42	3716.48	36.31	16.18	18.51	22.02	18.99	10.1	6.03	15.13	20.62	10.99	9.63	75	plain	feather	overhang
Discoidal	145.261	91.74	1.5834	92.54	34.26	60.97	44.46	46.5633	5642.16	29.24	11.71	20.88	17.16	9.65	10.2	15.03	14.584	15.51	9.88	5.63	87	plain	feather	overhang
Levallois	50.398	0.32	157.494	22.15	8.82	7.06	9.83	8.57	156.379	8.89	2.55	1.98	0.74	0.83	0.77	0.31	0.926	2.13	1.46	0.67	50	dihedral	feather	facetting
Levallois	62.049	0.63	98.4905	27.87	9.57	10.14	5.64	8.45	282.602	7.17	2.63	2.79	1.41	1.37	0.88	0.5	1.39	2.89	1.8	1.09	65	dihedral	feather	overhang
Levallois	51.517	0.65	79.2569	20.71	13.17	14.62	9.94	12.5767	302.78	10.88	2.58	1.24	1.44	1.24	0.95	1.07	1.188	1.28	1.21	0.07	76	dihedral	feather	none
Levallois	60.362	0.78	77.3872	22.87	12.02	16.44	17.2	15.22	375.983	11.13	2.36	1.71	0.99	1.88	1.61	0.77	1.392	1.68	1.01	0.67	79	dihedral	feather	overhang
Levallois	59.648	0.85	70.1741	25.12	9.97	12.25	10.76	10.9933	307.72	na	na	2.46	2.93	1.26	1.26	0.54	1.69	2.85	2.51	0.34	na	crushed	feather	overhang
Levallois	51.199	0.86	59.5337	19.09	10.84	11.53	15.6	12.6567	220.108	9.35	3.97	3.83	2.2	1.83	2.07	1.49	2.284	2.66	1.69	0.97	86	plain	hinge	none
Levallois	58.419	1	58.419	24.79	12.76	17.62	6.59	12.3233	436.8	11.83	3.42	2.57	2.05	2.18	1.2	0.89	1.778	2.32	1.94	0.38	76	dihedral	feather	none
Levallois	70.518	1	70.518	23.12	8.41	21.59	21.79	17.2633	499.161	7.37	3.39	3.07	2.72	1.3	0.89	0.41	1.678	2.91	2.73	0.18	86	plain	feather	overhang
Levallois	49.507	1.02	48.5363	21.47	16.68	14.32	9.69	13.5633	307.45	16.53	5.13	3.53	3.47	2.7	1.49	0.63	2.364	3.47	2.07	1.4	73	dihedral	feather	facetting
Levallois	61.759	1.08	57.1843	24.68	12.92	22.64	5.04	13.5333	558.755	5.48	0.41	2.8	2.36	1.77	1.31	1.09	1.866	2.76	1.85	0.91	83	focalised	feather	none
Levallois	68.02	1.09	62.4037	28.1	12.4	11.88	9.49	11.2567	333.828	6.82	2.53	2.95	3.04	1.81	1.34	0.7	1.968	3.35	2.88	0.47	87	plain	feather	overhang
Levallois	74.297	1.17	63.5017	25.17	10.85	22.4	12.36	15.2033	563.808	7.56	2.87	3.07	2.08	1.31	1.01	0.73	1.64	3.12	2.13	0.99	75	plain	feather	none
Levallois	51.048	1.17	43.6308	25.61	14.41	15.15	4.6	11.3867	387.991	14.42	4.52	4.05	3.08	1.81	0.91	0.43	2.056	4.24	2.64	1.6	81	dihedral	feather	both
Levallois	63	1.21	52.0661	21.2	14.43	25.24	12.85	17.5067	535.088	11.1	2.47	2.16	2.5	1.56	1.42	0.48	1.624	2.73	1.96	0.77	82	dihedral	feather	overhang
Levallois	69.423	1.36	51.0463	26.85	11.48	15.41	17.18	14.69	413.759	7.55	3.79	3.63	3.17	1.57	1.13	0.61	2.022	3.38	2.18	1.2	72	plain	hinge	overhang
Levallois	72.311	1.44	50.216	27.98	10.78	17.38	18.65	15.6033	486.292	7.74	2.96	3.22	3.05	2.07	1.23	0.39	1.992	3.4	2.24	1.16	88	plain	feather	facetting
Levallois	60.262	1.48	40.7176	19.01	20.65	22.19	28.82	23.8867	421.832	21.16	4.56	4.09	3.14	1.76	1.09	0.59	2.134	3.91	1.96	1.95	62	dihedral	feather	overhang
Levallois	85.223	1.67	51.0317	38.63	11.18	11.76	13.62	12.1867	454.289	11.24	5.08	4.85	3.16	1.98	1.2	0.54	2.346	4.59	3.3	1.29	74	dihedral	feather	none
Levallois	38.39	1.67	22.988	20.5	16.49	21.47	7.65	15.2033	440.135	13.76	3.5	2.63	3.05	4.15	2.42	0.8	2.61	3.55	3.02	0.53	90	dihedral	feather	none
Levallois	68.183	1.72	39.6413	26.36	11.33	17.4	11.63	13.4533	458.664	8.11	3.43	3.6	3.36	2.86	2.53	1.26	2.722	3.87	2.99	0.88	77	plain	feather	none
Levallois	65.758	1.74	37.792	25.27	12.84	18.12	22.4	17.7867	457.892	12.65	4.62	4.63	4.43	2.68	1.73	0.69	2.832	4.45	3.01	1.44	73	dihedral	feather	overhang
Levallois	68.929	1.76	39.1642	25.54	15.65	21.52	12.98	16.7167	549.621	13.38	3.84	3.12	3.57	2.55	1.47	0.62	2.266	3.27	2.07	1.2	66	plain	feather	none
Levallois	74.135	1.82	40.7335	31.18	20.54	21.83	7.25	16.54	680.659	19.85	5.47	3.87	2.61	1.21	1.07	0.37	1.826	3.74	1.43	2.31	71	dihedral	feather	both
Levallois	68.419	1.86	36.7844	25.44	11.76	15.96	16.14	14.62	406.022	10.63	4.39	4.54	3.25	2.87	1.7	1.24	2.72	4.36	3.33	1.03	84	plain	feather	none
Levallois	70.423	1.93	36.4886	30.74	17.28	17.94	12.83	16.0167	551.476	16.8	4.98	4.96	4.03	3.09	1.47	0.5	2.81	4.38	2.65	1.73	86	dihedral	feather	both
Levallois	82.607	2.07	39.9068	28.58	22.27	20.92	5.01	16.0667	597.894	7.03	2.79	2.16	3.85	3.46	2.1	1.34	2.582	3.5	2.28	1.22	78	plain	feather	overhang
Levallois	70.495	2.08	33.8918	33.53	23.26	16.74	4.46	14.82	561.292	24.24	4.74	4.14	2.99	2.47	2.1	0.81	2.502	4.43	2.41	2.02	89	dihedral	feather	both
Levallois	79.063	2.18	36.2674	32.51	10.78	17.19	18.06	15.3433	558.847	6.81	4.26	4.55	4.08	2.13	1.39	0.93	2.616	4.46	2.89	1.57	88	plain	feather	overhang
Levallois	67.786	2.22	30.5342	27.44	18.11	22.77	14.29	18.39	624.809	18.24	5.21	5.28	4.07	2.02	1.91	0.86	2.828	5.32	2.47	2.85	80	dihedral	feather	both
Levallois	78.731	2.27	34.6833	24.4	13.41	28.79	16.3	19.5	702.476	13.18	5.17	4.33	3.46	2.86	2.3	2.24	3.038	4.2	2.9	1.3	72	dihedral	step	both
Levallois	110.46	2.33	47.4077	47.45	23.03	17.29	14.79	18.37	820.41	14.07	2.69	3.6	2.5	1.13	1.13	0.33	1.738	3.58	1.87	1.71	71	dihedral	feather	both
Levallois	89.587	2.35	38.1221	45.7	17.74	17.42	3.96	13.04	796.094	17.92	7.21	6	2.72	1.84	1.62	0.7	2.576	5.34	2.97	2.37	65	dihedral	feather	facetting
Levallois	82.202	2.42	33.9678	34.03	17.28	17.89	18.41	17.86	608.797	13.55	3.67	4.71	3.72	2.48	2.03	0.45	2.678	4.67	3.99	0.68	78	dihedral	feather	facetting
Levallois	121.984	2.65	46.0317	57.96	12.48	13.16	5.24	10.2933	762.754	13.14	5.83	5.26	2.95	1.92	1.75	0.82	2.54	5.26	3.7	1.56	60	plain	feather	none
Levallois	69.84	2.65	26.3547	31.76	20.09	20.54	8.6	16.41	652.35	18.72	3.71	5.32	5.18	2.19	1.07	1.03	2.958	5.47	2.46	3.01	64	dihedral	feather	overhang
Levallois	62.139	2.79	22.272	29.24	23.63	21.2	6.36	17.0633	619.888	23.39	6.5	5.59	5.16	3.17	1.57	0.37	3.172	5.4	2.13	3.27	81	dihedral	feather	overhang
Levallois	85.339	3.12	27.3522	23.56	13.33	23.71	33.92	23.6533	558.608	12.4	3.84	3.85	5.98	4.54	2.94	0.95	3.652	6.44	3.45	2.99	95	dihedral	feather	none
Levallois	83.018	3.33	24.9303	29.34	37.56	32.89	14.95	28.4667	964.993	30.15	4.36	3.7	3.24	2.42	1.5	1.21	2.414	3.63	1.85	1.78	73	dihedral	feather	overhang
Levallois	104.424	3.34	31.2647	43.2	16.28	26.18	8.42	16.96	1130.98	13.82	4.85	4.2	4.05	1.9	1.8	1.49	2.688	4.27	3.24	1.03	75	dihedral	feather	none
Levallois	72.467	3.64	19.9085	30.77	24.48	24.68	17.7	22.2867	759.404	25.04	6.14	5.37	5.23	3.66	1.93	0.85	3.408	5.11	2.86	2.25	87	dihedral	feather	facetting
Levallois	105.646	3.85	27.4405	42.59	18.51	28.39	6.74	17.88	1209.13	3.41	1.82	5.74	4.48	2.29	1.83	0.84	3.036	5.56	3.51	2.05	76	focalised	feather	overhang
Levallois	74.06	3.91	18.9412	22.5	32.36	42.52	21.76	32.2133	956.7	38.79	7.18	4.6	4.61	3.44	2.05	1.44	3.228	4.48	2.2	2.28	59	dihedral	feather	overhang
Levallois	93.463	4.02	23.2495	36.12	29.96	24.61	16.57	23.7133	888.913	24.09	3.36	4.55	5.61	3.3	1.88	0.72	3.212	5.26	3.49	1.77	65	dihedral	feather	overhang
Levallois	72.838	4.08	17.8525	27.4	33.83	23.74	11.9	23.1567	650.476	33.8	7.79	4.72	4.52	5.17	1.98	0.81	3.44	4.95	1.96	2.99	68	dihedral	feather	both
Levallois	73.818	5	14.7636	30.4	41.27	29.78	17.7	29.5833	905.312	41.19	7.89	8.25	5.48	3.82	2.7	1.6	4.37	6.72	2.76	3.96	75	dihedral	feather	overhang
Levallois	89.68	5.15	17.4136	32.37	24.22	22.92	22.79	23.31	741.92	23.02	8.47	7.28	6.47	5.1	1.96	0.56	4.274	7.34	3.74	3.6	83	plain	feather	none
Levallois	89.416	5.99	14.9275	38	30.53	24.39	4.97	19.9633	926.82	28.96	10.62	8.96	6.02	3.65	2.03	0.78	4.288	9.38	3.39	5.99	77	dihedral	feather	facetting
Levallois	80.659	6.06	13.3101	24.87	27.95	32.24	14.13	24.7733	801.809	27.35	11.84	10.98	8.2	5.58	2.7	0.77	5.646	9.06	3.03	6.03	83	plain	feather	none
Levallois	75.571	6.4	11.808	35.61	26.9	21.64	4.26	17.6	770.6	27.01	11.81	10.08	8.9	4.94	3.72	2.27	5.982	9.34	4.02	5.32	71	dihedral	feather	both
Levallois	71.11	6.66	10.6772	35.75	15.11	30.8	24.15	23.3533	1101.1	26.89	5.24	5.96	6.04	5.36	3.76	2.86	4.796	5.96	4.21	1.75	85	dihedral	step	facetting
Levallois	89.97	7.65	11.7608	42	26.14	23.46	10.33	19.9767	985.32	26.75	9.32	9.5	9.65	7.17	2.8	1.23	6.07	9.01	5.17	3.84	68	dihedral	feather	overhang
Levallois	122.196	7.76	15.7469	53.51	26.42	25.75	17.99	23.3867	1377.88	23.25	7.04	7.11	5.25	5.39	3.65	2.22	4.724	7.07	3.13	3.94	75	dihedral	feather	facetting
Levallois	109.51	7.92	13.827	49.32	20.87	19.85	16.35	19.0233	979.002	19.79	6.46	7.45	7.37	6.21	2.93	1.53	5.098	7.38	5.91	1.47	94	dihedral	feather	facetting
Levallois	136.003	8.15	16.6875	50.45	20.02	29.37	27.76	25.7167	1481.72	8.69	3.36	3.83	5.22	5.72	3.55	3.18	4.3	5.09	4.03	1.06	81	plain	feather	overhang
Levallois	100.704	8.17	12.3261	47.72	31.19	26.35	13.13	23.5567	1257.42	30.1	7.58	7.67	7.79	5.54	2.48	2.76	5.248	7.58	4.68	2.9	80	dihedral	step	facetting
Levallois	140.345	8.34	16.8279	56.62	19.12	31.17	25.76	25.35	1764.85	16.55	8.12	8.08	5.53	2.94	3.2	1.3	4.21	7.26	4.51	2.75	85	plain	feather	facetting
Levallois	97.172	9.4	10.3374	34.94	36.47	38.65	32.32	35.8133	1350.43	31.34	14.43	13.01	8.9	6.51	2.88	1.03	6.466	8.11	2.12	5.99	67	plain	feather	both
Levallois	157.497	11.02	14.2919	64.58	32.07	26.87	7.72	22.22	1735.26	25.61	9.76	8.39	6.04	4.7	3.01	3.55	5.138	8.42	3.49	4.93	66	dihedral	feather	none
Levallois	139.312	11.72	11.8867	50.79	30.68	37.85	12.55	27.0267	1922.4	14.94	4.9	5.94	6.4	6.46	3.21	2.7	4.942	6.02	2.95	3.07	88	plain	feather	overhang
Levallois	135.803	12.35	10.9962	48.3	24.45	32.51	16.65	24.5367	1570.23	8.46	2.91	7.06	6.83	8.09	3.36	2.32	5.532	7.98	5.21	2.77	76	plain	feather	overhang
Levallois	121.26	12.56	9.65446	45.32	33.76	40.61	32.54	35.6367	1840.45	30.21	7.42	6.88	8.02	5.35	3.41	2.42	5.216	8.39	3.81	4.58	78	dihedral	feather	both
Levallois	90.553	14.38	6.29715	37.48	29.12	36.62	38.06	34.6	1372.52	28.73	6.92	8.07	13.69	12.5	10.23	3.83	9.664	8.79	6.66	2.13	95	dihedral	feather	overhang
Levallois	92.226	16.81	5.48638	40.42	51.65	41.33	17.82	36.9333	1670.56	52.03	14.18	12.01	12.17	9.86	6.18	1.53	8.35	12.3	2.51	9.79	70	dihedral	feather	both
Levallois	144.761	17.11	8.46061	64.02	27.79	33.67	23.76	28.4067	2155.55	26.59	11.76	10.94	9.97	7.9	4.26	2.68	7.15	10.6	7.68	2.92	70	plain	feather	facetting
Levallois	149.539	17.67	8.46287	62.46	29.14	33.87	34.6	32.5367	2115.52	23.56	7.24	7.92	7.46	6.81	6.03	3.68	6.38	8.08	5.79	2.29	95	dihedral	feather	facetting
Levallois	148.513	18.61	7.98028	52.52	29.95	42.58	42.2	38.2433	2236.3	10.71	2.7	7.92	7.51	9.26	6.6	3.46	6.95	6.84	4.47	2.37	68	plain	feather	overhang
Levallois	176.205	19.5	9.03615	60.9	21.59	41.35	40.26	34.4	2518.22	18.85	14.36	10.87	9.12	7.56	5.77	2.32	7.128	11.09	4.76	6.33	110	dihedral	feather	overhang
Levallois	152.51	19.89	7.66767	70.48	28.93	38.49	9.66	25.6933	2712.78	28.8	12.47	12.85	11.34	8.36	4.93	2.49	7.994	11.05	5.08	5.97	69	plain	feather	overhang
Levallois	186.813	20.76	8.9987	80.27	24.37	38.31	30.9	31.1933	3075.14	16.6	4.63	5.61	3.83	4.74	5.65	3.3	4.626	5.49	4.26	1.23	87	dihedral	hinge	facetting
Levallois	120.877	24.41	4.95195	45.24	54.53	46.29	26.23	42.35	2094.16	54.68	13.72	12.71	11.31	9.01	4.77	1.9	7.94	12.53	8.18	4.35	79	dihedral	feather	overhang
Levallois	166.628	34.28	4.86079	66.59	33.56	53.16	37.99	41.57	3539.92	32.91	10.58	11.26	11.05	7.67	6.74	5.02	8.348	11.48	8.31	3.17	94	dihedral	step	both
Levallois	236.735	56.39	4.19817	70.73	55.43	65.12	88.91	69.82	4605.94	55.03	16.84	16.78	15.34	9.32	5.39	3.48	10.062	16.45	7.35	9.1	62	dihedral	feather	both
Levallois	199.691	64.92	3.07596	94.05	47.63	48.46	13.79	36.6267	4557.66	47.21	17.26	17.6	19.31	12.58	6.77	4.34	12.12	17.24	8.67	8.57	72	dihedral	feather	both
Multiplatform	32.353	0.26	124.435	11.24	10.41	13.63	6.32	10.12	153.201	9.34	0.76	1.17	1.35	1.24	0.96	0.37	1.018	1.89	1.8	0.09	89	plain	feather	overhang
Multiplatform	71.66	0.94	76.234	33.74	9.92	7.04	2.97	6.64333	237.53	9.58	3.62	3.33	2.79	1.88	1.03	0.35	1.876	3.48	2.73	0.75	61	plain	feather	overhang
Multiplatform	53.914	1.19	45.3059	19.61	16.29	15.87	4.76	12.3067	311.211	8.18	2.97	3.51	3.91	2.7	0.76	0.82	2.34	4.29	3.85	0.44	95	plain	feather	none
Multiplatform	57.014	1.53	37.2641	25.88	10.67	11.19	4.42	8.76	289.597	8.97	2.17	4.53	7.01	5.77	2.56	1.27	4.228	7.04	5.9	1.14	69	plain	feather	overhang
Multiplatform	50.093	1.57	31.9064	19.99	10.95	18.52	15.75	15.0733	370.215	10.2	2.64	3.8	4.73	4.42	2.61	0.44	3.2	4.62	3.82	0.8	85	plain	feather	none
Multiplatform	61.414	2.11	29.1062	31.19	13.55	13.55	14.65	13.9167	422.625	12.55	6.23	5.75	4.59	3.35	2.52	1.74	3.59	5.71	3.9	1.81	113	dihedral	feather	overhang
Multiplatform	58.817	2.25	26.1409	25.71	18.57	16.31	11.4	15.4267	419.33	12.77	5.21	5.64	4.56	3.69	2.18	1.43	3.5	4.96	3.92	1.04	78	plain	feather	none
Multiplatform	57.809	2.45	23.5955	27.47	12.96	10.34	9.65	10.9833	284.04	13.89	9.43	7.35	8.7	6.15	2.89	1.14	5.246	8.16	7.46	0.7	67	dihedral	feather	overhang
Multiplatform	59.156	2.61	22.6651	28.36	11.33	13.81	12.13	12.4233	391.652	5.93	3.48	4.28	5.29	5.67	5.37	2.27	4.576	4.88	3.1	1.78	80	plain	plunging	none
Multiplatform	80.017	2.7	29.6359	35.59	9.68	8.87	15.34	11.2967	315.683	10.21	5.28	5.16	5.83	3.12	3.52	2.09	3.944	5.89	5.18	0.71	81	dihedral	feather	facetting
Multiplatform	103.787	2.81	36.9349	48.45	13.02	12.7	6.86	10.86	615.315	12.51	4.06	3.61	2.73	2.89	3.67	2.1	3	4.03	2.54	1.49	72	dihedral	feather	none
Multiplatform	57.758	2.98	19.3819	29.18	10.18	18.23	6.48	11.63	531.951	18.85	4.96	5.14	4.97	3.26	2.03	1.25	3.33	5.6	3.02	2.58	128	dihedral	feather	overhang
Multiplatform	75.239	3.27	23.0089	34.41	9.43	17.34	26.5	17.7567	596.669	24.04	5.75	5.54	4.8	3.37	3.36	2.72	3.958	5.38	3.24	2.14	85	dihedral	feather	none
Multiplatform	70.452	3.29	21.414	29.48	20.99	21.98	17.39	20.12	647.97	20.96	6.68	5.61	5.29	4.61	3.49	1.09	4.018	5.52	4.09	1.43	71	plain	feather	overhang
Multiplatform	95.67	5.33	17.9493	38.83	25.17	30.46	17.83	24.4867	1182.76	24.71	9.11	6.84	6.71	3.31	1.14	0.35	3.67	7.03	2.93	4.1	58	plain	feather	none
Multiplatform	80.817	6.16	13.1196	35.12	14.8	19.85	8.88	14.51	697.132	14.19	7.6	7.82	7.75	5.01	4.61	3.3	5.698	6.2	4.24	1.96	78	plain	step	overhang
Multiplatform	82.699	8.89	9.30247	43.13	28.34	24.14	6.73	19.7367	1041.16	29.23	11.5	11.12	8.53	5.92	4.71	2.24	6.504	9.82	6.1	3.72	94	dihedral	feather	none
Multiplatform	79.428	9.78	8.12147	36.27	28.19	26.87	18.38	24.48	974.575	12.74	4.49	9.84	7.71	7.15	6.12	6.22	7.408	7.72	5.49	2.23	88	plain	step	overhang
Multiplatform	100.403	10.9	9.21128	50.47	30.36	34.6	9.17	24.71	1746.26	28.79	9.02	9.78	9.48	4.77	4.66	3.5	6.438	10.39	4.96	5.43	73	dihedral	feather	overhang
Multiplatform	95.408	10.93	8.729	44.41	18.38	22.24	11.56	17.3933	987.678	16.74	8.35	7.98	8.25	9.14	8.96	8.77	8.62	8.39	5.15	3.24	83	plain	plunging	overhang
Multiplatform	89.733	13.36	6.71654	40.33	23.55	23.67	23.43	23.55	954.611	22.67	19.39	19.14	16.54	11.44	4.89	1.59	10.72	19.22	16.46	2.76	63	plain	feather	none
Multiplatform	109.343	14.22	7.68938	44.65	29.18	27.67	15.01	23.9533	1235.47	26.76	11.95	9.45	11.6	8.17	7.22	4.66	8.22	10.41	8.21	2.2	68	plain	feather	none
Multiplatform	116.264	17.44	6.66651	53.8	35.55	41.35	28.79	35.23	2224.63	36.4	14.7	14.23	12.58	4.75	2.66	0.88	7.02	13.6	4.13	9.47	69	dihedral	feather	none
Multiplatform	129.53	17.46	7.41867	45.8	27.58	35.78	14.97	26.11	1638.72	16.79	6.42	10.08	10.96	10.39	7.93	3.21	8.514	11.65	9.91	1.74	126	plain	feather	none
Multiplatform	141.782	25.17	5.63298	65.91	30.14	26.99	3.4	20.1767	1778.91	22.3	18.19	18.4	16.22	13.26	6.3	2.23	11.282	18.46	15.87	2.59	111	dihedral	feather	none
Multiplatform	101.323	26.47	3.82784	57.55	32.46	38.01	7.13	25.8667	2187.48	30.28	11.52	13.45	16.18	15.34	11.76	7.89	12.924	14.55	10.88	3.67	74	plain	feather	none
Multiplatform	126.781	34.65	3.6589	61.14	30.43	39.87	38.65	36.3167	2437.65	18.49	8.98	13.31	15.18	18.37	10.7	10.78	13.668	12.74	8.25	4.49	91	plain	step	none
Multiplatform	140.916	38.01	3.70734	58.66	42.49	35.72	22.71	33.64	2095.34	28.11	10.54	14.58	16.37	12.83	12.49	9.96	13.246	16.11	12.29	3.82	81	plain	feather	none
Pressure Blade	60.482	0.13	465.246	29.07	5.09	3.71	1.62	3.47333	107.85	1.56	0.88	0.55	0.69	0.47	0.49	0.34	0.508	1.52	1.46	0.06	95	focalised	feather	both
Pressure Blade	50.447	0.14	360.336	21.62	4.17	3.36	2.35	3.29333	72.6432	2.42	1.4	1.45	1.06	0.68	0.32	0.2	0.742	2.36	2.3	0.06	81	focalised	feather	both
Pressure Blade	61.256	0.16	382.85	29.45	3.79	4.1	2.15	3.34667	120.745	2.03	1	0.79	0.78	0.94	0.59	0.3	0.68	1.36	1.21	0.15	84	focalised	feather	both
Pressure Blade	46.442	0.2	232.21	21	5.27	5.03	4.23	4.84333	105.63	2.89	1.87	1.36	1.04	0.87	0.74	0.42	0.886	2.15	1.89	0.26	111	focalised	feather	facetting
Pressure Blade	55.218	0.21	262.943	23.86	5.99	6.64	1.64	4.75667	158.43	2.81	1.17	1.37	1.16	0.71	0.21	0.27	0.744	1.48	1.24	0.24	115	focalised	feather	both
Pressure Blade	60.515	0.24	252.146	27.64	4.74	4.91	4.1	4.58333	135.712	3.2	0.85	0.9	1.23	0.78	0.69	0.74	0.868	1.17	1.02	0.15	100	focalised	feather	both
Pressure Blade	63.526	0.3	211.753	29.59	5.28	6.67	2.79	4.91333	197.365	1.74	0.75	1.16	1.1	0.89	0.67	0.57	0.878	1.17	1.05	0.12	86	focalised	feather	facetting
Pressure Blade	58.463	0.32	182.697	28.25	7.42	6.95	1.44	5.27	196.338	6.62	2.26	1.67	1.2	0.67	0.58	0.41	0.906	2.33	1.92	0.41	89	plain	feather	both
Pressure Blade	60.586	0.32	189.331	25.61	6.04	6.17	6.03	6.08	158.014	3.36	1.61	2.09	1.15	0.84	0.68	0.39	1.03	2.26	1.74	0.52	122	focalised	feather	both
Pressure Blade	70.686	0.33	214.2	32.55	7.11	7.97	2.1	5.72667	259.423	1.38	0.76	1.4	0.85	0.86	0.92	0.43	0.892	1.7	1.54	0.16	91	focalised	feather	both
Pressure Blade	50.293	0.34	147.921	22.43	6.44	7.31	2.61	5.45333	163.963	3.27	1.76	1.4	1.28	1.46	0.97	0.71	1.164	1.92	1.77	0.15	81	focalised	feather	both
Pressure Blade	81.871	0.37	221.273	39.53	5.29	5.63	1.66	4.19333	222.554	2.9	0.83	1.87	0.89	0.68	0.61	0.34	0.878	2.06	1.91	0.15	78	focalised	feather	both
Pressure Blade	78.621	0.42	187.193	38.52	6.59	7.25	2.07	5.30333	279.27	0.98	0.49	1.82	1.48	0.59	0.47	0.51	0.974	1.91	1.81	0.1	72	focalised	feather	both
Pressure Blade	64.361	0.44	146.275	30.39	7.61	8.74	2.67	6.34	265.609	2.35	1.37	1.72	1.33	0.92	0.57	0.39	0.986	2.03	1.96	0.07	108	focalised	feather	both
Pressure Blade	81.109	0.49	165.529	37.32	7.61	7.21	4.27	6.36333	269.077	2.07	0.85	1.63	0.86	0.9	1.08	0.58	1.01	1.75	1.51	0.24	85	focalised	feather	both
Pressure Blade	65.599	0.51	128.625	30.71	6.25	7.2	3.1	5.51667	221.112	3.54	1.24	1.54	1.78	1.48	1.92	0.7	1.484	1.83	1.43	0.4	74	focalised	feather	overhang
Pressure Blade	66.511	0.55	120.929	29.42	8.22	8.8	8.6	8.54	258.896	2.93	1.29	1.57	1.81	0.99	0.66	0.34	1.074	2.03	1.86	0.17	66	focalised	feather	overhang
Pressure Blade	75.948	0.58	130.945	33.65	8.99	10.2	2.67	7.28667	343.23	4.47	1	2.14	1.45	1.57	0.68	0.45	1.258	2.11	1.83	0.28	113	focalised	feather	both
Pressure Blade	83.557	0.66	126.602	39.26	8.63	7.13	3.51	6.42333	279.924	5.49	2.36	1.58	1.66	1.19	0.78	0.29	1.1	2.86	2.61	0.25	113	plain	feather	both
Pressure Blade	71.228	0.67	106.31	32.37	8.41	10.31	5.51	8.07667	333.735	3.26	0.85	1.85	1.52	0.7	0.95	0.53	1.11	1.92	1.74	0.18	120	focalised	feather	both
Pressure Blade	84.682	0.68	124.532	39.89	5.67	8.36	4.95	6.32667	333.48	1.53	0.71	2.09	1.62	1.46	0.97	0.77	1.382	2.06	1.7	0.36	117	focalised	feather	both
Pressure Blade	62.338	0.68	91.6735	26.96	10.89	8.74	8.46	9.36333	235.63	5.23	1.44	2.93	2.41	1.52	0.63	0.62	1.622	3.07	2.43	0.64	77	focalised	feather	both
Pressure Blade	92.03	0.71	129.62	42.11	8.72	8.95	7.9	8.52333	376.884	1.48	0.63	1.46	1.97	0.86	0.75	0.53	1.114	2.21	2.01	0.2	88	focalised	feather	both
Pressure Blade	98.669	0.77	128.142	45.31	9.97	8.7	2.82	7.16333	394.197	4.13	1.41	2.12	1.63	1.56	0.89	0.57	1.354	2.35	2.03	0.32	90	focalised	feather	both
Pressure Blade	93.697	0.78	120.124	44.64	7.69	8.19	6.96	7.61333	365.602	3.47	1.29	1.94	1.72	0.87	0.7	0.34	1.114	1.98	1.89	0.09	105	focalised	feather	both
Pressure Blade	63.336	0.79	80.1722	22.42	14.25	10.07	10.31	11.5433	225.769	9.83	2.69	3.2	2.34	1.42	0.95	0.67	1.716	3.11	2.54	0.57	109	plain	feather	overhang
Pressure Blade	98.444	0.84	117.195	47.72	7.29	7.49	2.6	5.79333	357.423	3.05	0.84	2.92	2.09	1.77	0.87	0.42	1.614	3.26	3.14	0.12	108	focalised	feather	both
Pressure Blade	92.401	0.84	110.001	43.97	8.17	7.92	3.98	6.69	348.242	1.78	0.68	2.15	1.62	1.96	1.04	0.78	1.51	2.65	2.45	0.2	109	focalised	feather	both
Pressure Blade	97.236	0.86	113.065	45.86	5.57	6.81	5.15	5.84333	312.307	1.29	0.97	1.97	1.69	1.56	0.78	0.94	1.388	2.53	2.37	0.16	81	focalised	feather	both
Pressure Blade	86.652	0.89	97.3618	41.91	7.77	8.95	3.49	6.73667	375.094	2.91	0.96	2.65	2.5	1.22	0.66	0.55	1.516	2.9	2.45	0.45	106	focalised	feather	both
Pressure Blade	96.207	0.98	98.1704	40.81	9.42	10.33	6.54	8.76333	421.567	2.61	1.15	1.93	2.15	1.08	0.74	0.49	1.278	2.21	1.91	0.3	105	focalised	feather	both
Pressure Blade	73.562	1.03	71.4194	30.25	9.83	11.74	7.86	9.81	355.135	3.87	1.2	2.26	2.2	2.07	0.75	0.34	1.524	3.06	2.55	0.51	85	focalised	feather	both
Pressure Blade	95.479	1.04	91.8067	45.52	7.22	7.07	5.79	6.69333	321.826	5.65	2.68	3.02	1.97	1.52	0.95	0.27	1.546	3.01	2.79	0.22	97	plain	feather	both
Pressure Blade	99.971	1.04	96.126	46.63	9.13	9.37	3.29	7.26333	436.923	2.48	0.85	2.03	1.89	1.54	1.48	0.77	1.542	2.26	2.04	0.22	101	focalised	feather	both
Pressure Blade	87.181	1.04	83.8279	39.63	8.29	7.86	6.89	7.68	311.492	3.72	1.55	1.95	2.29	1.61	1.07	0.7	1.524	2.64	2.09	0.55	107	focalised	feather	both
Pressure Blade	101.747	1.06	95.9877	47.24	6.94	7.51	5.58	6.67667	354.772	2.26	0.74	2.47	2.38	1.91	1.03	0.27	1.612	3.05	2.83	0.22	106	focalised	feather	both
Pressure Blade	76.443	1.07	71.4421	31.6	10.31	13.55	8.75	10.87	428.18	6.18	1.34	2.78	2.29	2.25	1.13	0.8	1.85	3.31	2.61	0.7	64	plain	feather	both
Pressure Blade	93.437	1.09	85.722	44.01	8.29	8.66	6.07	7.67333	381.127	6.04	1.85	3.25	2.81	1.58	0.9	0.46	1.8	3.21	3.02	0.19	100	dihedral	feather	both
Pressure Blade	70.263	1.11	63.3	30.98	9.55	10.31	9.4	9.75333	319.404	2.86	1.35	3.47	2.64	1.72	1.96	1.02	2.162	3.52	3.13	0.39	93	focalised	feather	both
Pressure Blade	106.874	1.25	85.4992	51.19	9.85	9.24	4.67	7.92	472.996	2.35	0.3	3.21	2.14	1.54	0.98	0.67	1.708	3.33	2.84	0.49	94	focalised	feather	both
Pressure Blade	114.199	1.28	89.218	54.59	11.69	10.13	2.97	8.26333	552.997	2.84	1.17	2.62	3.11	1.58	1.54	0.36	1.842	3.01	2.27	0.74	104	focalised	feather	both
Pressure Blade	78.66	1.3	60.5077	34.6	10.99	12.65	6.96	10.2	437.69	10.39	4.01	3.99	2.42	1.8	1.24	0.33	1.956	4.05	3.56	0.49	112	dihedral	feather	facetting
Pressure Blade	107.793	1.34	80.4425	49.56	10.38	10.18	4	8.18667	504.521	7.81	3.28	3.66	2.5	2.76	1.33	0.86	2.222	3.63	3.15	0.48	73	dihedral	feather	both
Pressure Blade	89.22	1.34	66.5821	40.16	14.2	13.02	4.55	10.59	522.883	5.29	1.7	2.61	1.67	1.5	1.16	0.57	1.502	2.73	2.05	0.68	106	focalised	feather	both
Pressure Blade	105.06	1.45	72.4552	48.89	9.9	11.47	3.64	8.33667	560.768	3.23	1.43	2.39	2.6	1.94	1.71	0.45	1.818	2.62	2.42	0.2	105	focalised	feather	both
Pressure Blade	102.13	1.46	69.9521	46.73	14.66	15.26	3.79	11.2367	713.1	3.57	1.16	3.23	1.93	1.78	0.95	0.52	1.682	3.67	2.85	0.82	64	focalised	feather	both
Pressure Blade	109.606	1.46	75.0726	49.38	8.89	9.06	7.51	8.48667	447.383	2.38	0.82	2.35	2.55	1.92	1.54	0.33	1.738	2.11	1.86	0.25	104	focalised	feather	both
Pressure Blade	95.559	1.49	64.1336	41.76	11.3	11.44	11.42	11.3867	477.734	2.29	0.86	2.42	2.81	2.4	1.28	0.58	1.898	2.92	2.07	0.85	83	focalised	feather	both
Pressure Blade	112.401	1.51	74.4377	53.14	12.58	9.2	2.04	7.94	488.888	4.39	2.1	3.83	2.29	2	1	0.34	1.892	3.72	3.12	0.6	92	focalised	feather	both
Pressure Blade	115.086	1.52	75.7145	54.89	10.77	11.39	3.89	8.68333	625.197	2.7	0.93	2.68	1.87	2.36	0.98	0.45	1.668	2.66	2.21	0.45	86	plain	feather	both
Pressure Blade	100.371	1.64	61.2018	46.21	12.78	10.5	5.44	9.57333	485.205	3.88	1.57	4.18	2.4	1.79	0.98	0.51	1.972	4.53	3.39	1.14	69	focalised	feather	both
Pressure Blade	90.952	1.65	55.1224	36.99	17.1	15.4	13.31	15.27	569.646	4.43	1.12	3.54	2.85	1.21	1.31	0.54	1.89	3.55	2.68	0.87	83	focalised	feather	both
Pressure Blade	93.628	1.66	56.4024	42.8	10.76	10.23	8.83	9.94	437.844	6.56	2.2	2.69	3.34	2.67	1.33	0.4	2.086	4.18	3.84	0.34	68	plain	feather	both
Pressure Blade	124.511	1.66	75.0066	59.43	10.34	9.77	5.21	8.44	580.631	3.36	0.99	2.21	2.36	1.57	1.47	0.65	1.652	2.6	2.36	0.24	94	focalised	feather	both
Pressure Blade	109.923	1.69	65.0432	50.68	13.26	11.67	5.92	10.2833	591.436	5.96	2.87	3.13	2.91	1.62	0.68	0.62	1.792	4	3.32	0.68	103	focalised	feather	both
Pressure Blade	108.018	1.74	62.0793	46.92	10.54	10.89	10.02	10.4833	510.959	3.23	0.82	3.11	2.87	2.33	2.14	1.74	2.438	4.13	3.52	0.61	109	focalised	hinge	both
Pressure Blade	101.707	1.79	56.8196	46.47	16.98	12.72	6.27	11.99	591.098	6.61	1.47	3.58	2.85	2.18	1.47	0.55	2.126	3.72	2.71	1.01	99	plain	feather	facetting
Pressure Blade	103.897	1.8	57.7206	47.97	10.73	11.51	7.35	9.86333	552.135	3.35	1.53	3.12	3.67	2.4	2.3	1.95	2.688	3.34	2.76	0.58	93	focalised	step	facetting
Pressure Blade	130.156	1.82	71.5143	60.26	13.8	11.02	3.97	9.59667	664.065	4.77	1.05	3.49	2.02	1.5	0.99	0.48	1.696	3.49	2.86	0.63	77	focalised	feather	both
Pressure Blade	107.623	1.83	58.8104	51.66	11.74	11.95	2.89	8.86	617.337	2.79	1.59	3.23	2.34	2.13	1.95	0.89	2.108	3.74	3.17	0.57	115	focalised	feather	both
Pressure Blade	103.911	1.84	56.4734	48.43	11.02	10.38	6.34	9.24667	502.703	7.34	3.12	3.94	2.85	2.05	1.9	1.44	2.436	3.47	3.16	0.31	97	plain	step	both
Pressure Blade	75.94	1.88	40.3936	33.22	11.14	12.36	2.19	8.56333	410.599	8.02	2.25	3.1	3.68	3.57	4.98	1.97	3.46	3.38	2.94	0.44	71	dihedral	feather	both
Pressure Blade	125.954	1.95	64.5918	61.2	10.56	9.26	4.94	8.25333	566.712	4.97	2.18	3.13	2.84	2.5	1.79	0.96	2.244	3.24	2.94	0.3	103	focalised	feather	both
Pressure Blade	99.721	1.99	50.1111	45.75	12.01	11.46	5.67	9.71333	524.295	4.46	2.38	3.69	3.51	2.56	2.87	1.37	2.8	3.11	2.41	0.7	129	plain	feather	both
Pressure Blade	113.158	2	56.579	52.08	13.12	12.77	7.92	11.27	665.062	2.24	0.87	3.64	2.78	2.68	1.52	0.99	2.322	3.74	2.99	0.75	92	focalised	feather	both
Pressure Blade	119.997	2.06	58.251	57.69	12.26	11.21	4.32	9.26333	646.705	3.93	1.07	2.98	2.82	2.73	1.93	0.85	2.262	3.05	2.65	0.4	107	focalised	feather	both
Pressure Blade	114.065	2.1	54.3167	53.48	10.12	10.22	5.47	8.60333	546.566	6.06	1.95	2.96	4.1	2.2	1.64	1.02	2.384	3.83	3.15	0.68	104	dihedral	feather	both
Pressure Blade	99.345	2.12	46.8608	45.91	8.89	11.2	9.84	9.97667	514.192	6.34	1.86	3.35	3.03	3.33	1.66	0.81	2.436	3.65	2.66	0.99	69	plain	feather	both
Pressure Blade	94.306	2.18	43.2596	44.74	11.87	15.78	9.34	12.33	705.997	2.11	0.91	3.15	3.1	2.71	2.07	0.69	2.344	3.16	2.56	0.6	93	focalised	feather	both
Pressure Blade	114.686	2.22	51.6604	52.2	11.84	11.4	9.29	10.8433	595.08	5.65	2.25	3.34	3.2	2.14	2.06	1.15	2.378	3.68	3.32	0.36	114	dihedral	feather	both
Pressure Blade	105.746	2.25	46.9982	45.6	11.56	16.91	9.62	12.6967	771.096	1.84	0.97	3.17	3.24	2.48	2.65	1.2	2.548	3.39	2.56	0.83	105	focalised	feather	both
Pressure Blade	104.263	2.27	45.9308	48.45	13.08	13.63	5.02	10.5767	660.374	8.96	2.52	3.03	2.96	2.36	1.8	1.34	2.298	3.21	2.99	0.22	107	dihedral	feather	facetting
Pressure Blade	118.356	2.35	50.3643	54.58	12.94	12.69	6.76	10.7967	692.62	3.67	0.63	3.22	2.95	2.35	1.32	0.56	2.08	3.59	3.36	0.23	94	focalised	feather	both
Pressure Blade	105.87	2.4	44.1125	48.2	13.6	14.02	8.61	12.0767	675.764	11.41	3.8	3.89	2.7	2.01	1.1	0.75	2.09	4.11	3.36	0.75	105	dihedral	feather	both
Pressure Blade	88.024	2.41	36.5245	36.21	15.73	18.03	13.04	15.6	652.866	10.42	2.69	3.51	4.6	3.5	2.78	1.14	3.106	4.4	3.81	0.59	84	dihedral	feather	both
Pressure Blade	125.235	2.42	51.75	60.2	12.03	11.38	4.73	9.38	685.076	2.73	2.32	4.26	3.6	2.1	2.21	0.95	2.624	4.36	3.76	0.6	109	focalised	feather	facetting
Pressure Blade	120.235	2.44	49.2766	55.13	13.76	12.68	11.53	12.6567	699.048	1.77	0.73	2.68	2.29	2.03	1.33	0.44	1.754	3.01	2.97	0.04	79	focalised	feather	both
Pressure Blade	117.796	2.53	46.5597	56.65	10.6	11.43	7.01	9.68	647.51	2.35	1.28	2.93	3.24	2.57	2.04	1.39	2.434	3.96	2.55	1.41	75	focalised	step	both
Pressure Blade	122.46	2.53	48.4032	51.45	12.02	12.89	11.38	12.0967	663.191	4.35	1.61	3.09	3.01	2.29	1.61	0.63	2.126	3.33	2.9	0.43	105	focalised	feather	both
Pressure Blade	115.933	2.58	44.9353	52.03	10.71	13.49	3.41	9.20333	701.885	3.71	1.48	3.05	3.31	2.92	1.88	0.99	2.43	3.16	2.67	0.49	104	focalised	feather	both
Pressure Blade	99.62	2.6	38.3154	42.82	14.14	19.12	3.91	12.39	818.718	7.74	2.13	4.78	3.67	2.25	1.83	1.04	2.714	4.77	3.53	1.24	67	plain	feather	both
Pressure Blade	128.929	2.61	49.3981	59.89	11.37	12.67	6.87	10.3033	758.806	3.31	0.81	3.03	2.68	2.55	1.43	0.88	2.114	3.19	2.12	1.07	106	focalised	feather	both
Pressure Blade	111.71	2.62	42.6374	52.06	16.6	16.11	3.17	11.96	838.687	9.55	4.17	5.46	4.48	3.08	1.85	0.83	3.14	5.3	3.05	2.25	104	dihedral	feather	both
Pressure Blade	112.497	2.63	42.7745	53.07	11.57	12.73	6.96	10.42	675.581	11.31	4.16	4.56	4.09	2.68	1.65	0.94	2.784	4.57	4.3	0.27	109	dihedral	feather	both
Pressure Blade	124.761	2.64	47.258	58.53	13.16	11.9	6.58	10.5467	696.507	3.21	1.72	3.26	3.45	2.58	2.24	0.79	2.464	3.87	2.36	1.51	99	focalised	feather	both
Pressure Blade	96.131	2.65	36.2758	39.39	10.1	13.32	14.4	12.6067	524.675	na	na	2.99	3.49	3.81	3.59	1.75	3.126	4.59	2.96	1.63	na	crushed	feather	overhang
Pressure Blade	136.28	2.68	50.8507	62.05	16.12	13.03	6.57	11.9067	808.511	5.21	1.57	2.87	3.08	2.85	1.76	0.8	2.272	3.4	2.78	0.62	68	dihedral	feather	both
Pressure Blade	129.476	2.71	47.7771	57.29	15.58	16.35	5.41	12.4467	936.692	2.95	1.21	3.94	3.46	2.74	1.83	1.33	2.66	4.13	3.18	0.95	86	focalised	step	both
Pressure Blade	120.501	2.71	44.4653	55.22	14.5	14.89	7.41	12.2667	822.226	6.06	3.56	4.1	3.56	2.08	1.69	0.85	2.456	3.88	3.38	0.5	97	plain	feather	both
Pressure Blade	122.891	2.76	44.5257	58.09	9.75	12.39	8.36	10.1667	719.735	6.97	2.68	3.61	3.48	2.38	1.74	1.12	2.466	3.51	3.16	0.35	84	plain	feather	facetting
Pressure Blade	117.86	2.8	42.0929	56.3	12.81	12.35	8.14	11.1	695.305	5.32	0.99	3.13	3.83	2.79	1.01	0.3	2.212	3.3	3.02	0.28	89	dihedral	feather	both
Pressure Blade	129.397	2.84	45.5623	60.36	13.57	12.87	6.79	11.0767	776.833	3.14	0.95	4.24	3.45	2.92	1.78	1.55	2.788	4.39	3.02	1.37	114	focalised	feather	both
Pressure Blade	117.058	2.85	41.073	54.51	10.67	12.96	10.78	11.47	706.45	6.28	1.79	3.92	3.52	3.08	1.94	1.36	2.764	3.87	3.1	0.77	99	plain	feather	both
Pressure Blade	108.939	2.87	37.9578	52.06	10.21	11.94	10.06	10.7367	621.596	6.1	3.7	3.56	3.03	2.77	2.69	1.72	2.754	3.91	2.95	0.96	118	plain	feather	both
Pressure Blade	110.953	2.88	38.5253	51.52	13.9	13.8	4.34	10.68	710.976	8.64	3.18	4.75	4.28	3.62	2.84	0.74	3.246	4.84	3.63	1.21	98	dihedral	feather	overhang
Pressure Blade	107.894	2.94	36.6986	51.78	14.19	13.92	6.05	11.3867	720.778	5.14	2.08	3.79	3.79	2.82	2.67	1.42	2.898	4.12	3.05	1.07	67	plain	feather	overhang
Pressure Blade	132.684	2.97	44.6747	60.81	13.37	13.52	3.49	10.1267	822.151	9.82	3.79	4.47	3.87	3.46	2.23	0.6	2.926	4.4	3.21	1.19	108	dihedral	feather	both
Pressure Blade	110.18	2.98	36.9732	50.32	14.31	14.87	9.98	13.0533	748.258	6.94	1.9	2.69	4.08	4.3	3.37	2.75	3.438	3.98	2.12	1.86	104	plain	hinge	both
Pressure Blade	135.246	3.14	43.072	64.19	14.42	13.06	4.1	10.5267	838.321	9.84	4.03	4.61	4.35	3.94	1.76	0.93	3.118	4.56	3.88	0.68	99	dihedral	feather	both
Pressure Blade	125.531	3.32	37.8105	58.98	10.74	12.6	10.31	11.2167	743.148	7.85	3.1	3.89	4.62	4.67	2.95	1.26	3.478	4.24	3.18	1.06	100	dihedral	feather	both
Pressure Blade	118.617	3.38	35.0938	52.09	18.66	15.22	10.98	14.9533	792.81	7.27	2.48	4.74	4.99	3.44	2.71	1.18	3.412	4.84	3.65	1.19	97	plain	feather	both
Pressure Blade	138.22	3.48	39.7184	63.04	14.92	13.18	10.86	12.9867	830.867	9.31	2.22	4.2	4.02	3.08	1.98	1.39	2.934	4.17	3	1.17	99	dihedral	feather	both
Pressure Blade	141.334	3.5	40.3811	67.77	10.73	13.15	5.47	9.78333	891.175	7.96	1.88	2.69	3.83	3.02	2.92	1.34	2.76	3.38	2.25	1.13	88	plain	feather	facetting
Pressure Blade	143.864	3.54	40.6395	66.46	16.17	14.73	4.06	11.6533	978.956	3.14	0.9	4.56	3.47	3.41	2.64	0.86	2.988	4.48	3.29	1.19	90	focalised	feather	both
Pressure Blade	119.58	3.55	33.6845	54.87	15.8	14.02	7.79	12.5367	769.277	3.87	1.8	3.66	4.97	4.62	1.67	0.95	3.174	3.65	3.01	0.64	100	focalised	feather	both
Pressure Blade	112.517	3.58	31.4293	51.13	10.26	16.08	7.65	11.33	822.17	5.51	2.64	3.64	4.1	4.02	3.29	1	3.21	4.1	2.94	1.16	115	plain	feather	both
Pressure Blade	122.027	3.6	33.8964	57.1	16.06	14.78	7.17	12.67	843.938	3.39	1.2	4.85	4.52	3.63	1.68	1.9	3.316	5.52	4.26	1.26	103	focalised	step	both
Pressure Blade	141.168	3.67	38.4654	65.47	14.51	12.88	8.02	11.8033	843.254	9.92	3.17	4.33	3.9	2.79	2.41	1.2	2.926	4.43	3.93	0.5	103	dihedral	feather	both
Pressure Blade	130.498	3.68	35.4614	58.49	18.56	17.02	13.58	16.3867	995.5	10.01	2.5	4.98	4.52	3.51	1.8	0.98	3.158	4.6	3.5	1.1	104	dihedral	feather	both
Pressure Blade	113.085	3.92	28.8482	49.83	15.14	15.91	13.38	14.81	792.795	8.01	3.07	4.2	4	4.83	2.94	1.4	3.474	4.63	4.12	0.51	110	plain	feather	both
Pressure Blade	117.483	3.94	29.818	53.21	14.38	14.51	9.43	12.7733	772.077	3.63	1.52	3.49	3.99	2.98	2.45	2.06	2.994	4.12	4.1	0.02	102	focalised	hinge	both
Pressure Blade	123.979	3.94	31.4668	57.8	19.16	19.51	2.81	13.8267	1127.68	11.22	4.97	5.93	5.52	4.21	1.54	0.71	3.582	5.93	4.46	1.47	112	plain	feather	both
Pressure Blade	123.581	3.95	31.2863	52.6	16.99	17.7	14.77	16.4867	931.02	4.51	2.62	4.62	4.37	3.75	2.12	0.85	3.142	5.05	3.82	1.23	95	plain	feather	both
Pressure Blade	126.959	3.98	31.8992	60.07	18.36	13.9	6.78	13.0133	834.973	11.62	4.76	5.6	4.21	3	1.74	1.04	3.118	5.95	4.72	1.23	97	dihedral	feather	both
Pressure Blade	154.873	4.1	37.7739	73.68	12.68	14.42	5.94	11.0133	1062.47	9.08	2.79	3.61	4.23	3.5	2.12	1.39	2.97	4.02	2.54	1.48	118	dihedral	feather	both
Pressure Blade	150.969	4.22	35.7746	69.7	16.34	16.44	4.09	12.29	1145.87	5.9	2.05	4.21	3.94	3.09	1.98	1.25	2.894	4.35	2.98	1.37	91	dihedral	feather	overhang
Pressure Blade	138.689	4.23	32.787	63.61	15.8	14.5	9.8	13.3667	922.345	6.74	2.68	4.03	3.96	3.23	2.3	1.44	2.992	4.27	3.68	0.59	84	dihedral	feather	both
Pressure Blade	129.248	4.31	29.9879	61.34	15.93	13.59	8.47	12.6633	833.611	11.37	4.66	5	4.48	3.22	1.59	0.81	3.02	5.63	4.98	0.65	95	plain	feather	both
Pressure Blade	141.243	4.37	32.3211	67.69	14.67	14.25	6.8	11.9067	964.582	9.59	3.63	5.05	4.54	3.94	3.54	1.61	3.736	5.03	3.43	1.6	108	dihedral	feather	both
Pressure Blade	134.169	4.52	29.6834	61.64	14.12	13.89	8.96	12.3233	856.18	4.8	2.01	3.86	4.18	3.45	2.65	2.98	3.424	4.23	3.22	1.01	109	dihedral	feather	both
Pressure Blade	167.426	4.52	37.0412	76	14.82	15.33	10.5	13.55	1165.08	6.03	2.59	3.98	3.4	2.73	3.09	1.87	3.014	3.83	2.77	1.06	75	focalised	feather	both
Pressure Blade	159.326	4.57	34.8635	77.01	14.71	13.5	4.67	10.96	1039.63	11.56	3.13	5.16	4.78	3.96	1.7	0.87	3.294	5.23	4.82	0.41	113	dihedral	feather	both
Pressure Blade	143.273	4.65	30.8114	70.53	17.93	15.75	2.15	11.9433	1110.85	11.25	3.23	4.5	4.52	4.14	2.05	1.23	3.288	4.38	3.36	1.02	103	plain	feather	both
Pressure Blade	125.619	4.7	26.7274	58.82	8.44	16.14	7.51	10.6967	949.355	5.67	2.69	4.14	4.78	5.95	3.2	1.15	3.844	4.19	3.81	0.38	85	plain	step	both
Pressure Blade	148.206	5.01	29.582	70.29	13.36	16.68	4.41	11.4833	1172.44	7.28	3.28	4.1	4.26	3.61	2.33	0.82	3.024	4.47	3.25	1.22	86	plain	feather	both
Pressure Blade	141.318	5.09	27.7639	65.43	17.45	16.31	4.73	12.83	1067.16	11.45	3.99	4.65	5.52	4.6	2.72	0.92	3.682	4.97	3.8	1.17	105	dihedral	feather	both
Pressure Blade	134.023	5.23	25.6258	62.89	12.75	13.76	11.81	12.7733	865.366	8.97	2.62	3.67	3.83	3.45	4.83	4.93	4.142	4.45	4.16	0.29	124	dihedral	plunging	both
Pressure Blade	155.178	5.8	26.7548	72.68	17.73	16.97	6.26	13.6533	1233.38	5.83	2.04	3.71	4.84	4.45	3.12	2.45	3.714	4.33	2.71	1.62	114	plain	feather	both
Prismatic Blade	109.154	2.08	52.4779	53.76	10.29	10.95	7.39	9.54333	588.672	1.92	0.79	3.45	2.92	2.95	2.96	0.91	2.638	3.53	2.97	0.56	96	focalised	feather	both
Prismatic Blade	110.6	2.19	50.5023	50.86	16.94	12.8	7.49	12.41	651.008	13.26	1.9	3.02	2.24	1.78	1.83	1.25	2.024	3.95	3.22	0.73	93	dihedral	feather	both
Prismatic Blade	110.905	2.7	41.0759	49.9	15.22	10.34	13.32	12.96	515.966	na	na	3.72	2.03	3.3	3.39	1.55	2.798	3.57	2.71	0.86	na	crushed	feather	overhang
Prismatic Blade	123.475	3.18	38.8286	58.17	11.93	14.66	11.38	12.6567	852.772	9.16	1.98	3.62	3.25	2.64	1.69	0.69	2.378	3.49	3.17	0.32	73	dihedral	feather	both
Prismatic Blade	104.707	3.38	30.9784	48.53	17.46	18.35	6.44	14.0833	890.526	10.75	3.93	3.96	3.25	3.49	2.07	0.69	2.692	4.14	3.27	0.87	75	plain	feather	both
Prismatic Blade	138.318	3.58	38.6363	61.2	16.86	16.07	7.78	13.57	983.484	2.96	1.29	3.75	1.92	3.24	2.63	0.93	2.494	3.9	2.32	1.58	80	focalised	feather	overhang
Prismatic Blade	122.089	3.66	33.3577	58.04	15.51	16.87	8.26	13.5467	979.135	5.35	2.81	3.44	3.4	3.46	2.39	1.05	2.748	4.49	3.52	0.97	86	dihedral	feather	overhang
Prismatic Blade	154.738	4.25	36.4089	72.81	13.37	11.07	12.57	12.3367	806.007	9.53	3.09	2.92	2.71	3	3.02	1.76	2.682	4.47	3.81	0.66	73	plain	feather	overhang
Prismatic Blade	119.622	4.32	27.6903	57.96	18.56	13.55	7.7	13.27	785.358	14.69	5.83	5.87	3.8	3.75	2.94	1.09	3.49	5.86	3.76	2.1	74	dihedral	feather	both
Prismatic Blade	87.482	5.65	15.4835	48.21	18.41	17.6	10.78	15.5967	848.496	10.16	3.68	4.98	4.08	4.13	6.76	5.33	5.056	5.14	3.81	1.33	100	dihedral	plunging	overhang
Prismatic Blade	152.808	5.76	26.5292	67.1	17.81	22.22	10.86	16.9633	1490.96	9.03	3.32	3.49	2.16	3.13	3.27	1.25	2.66	3.36	2.17	1.19	77	plain	feather	overhang
Prismatic Blade	120.021	6.18	19.4209	58.22	13.05	14.33	10.71	12.6967	834.293	8.01	3.02	4.15	4.41	4.93	8.67	1.83	4.798	4.23	3.54	0.69	86	dihedral	plunging	overhang
Prismatic Blade	119.261	6.42	18.5765	54.93	16.87	22.29	6.11	15.09	1224.39	8.31	4.96	6.37	5.15	3.13	3	1.71	3.872	6.91	4.94	1.97	83	plain	feather	overhang
Prismatic Blade	122.208	6.5	18.8012	57.23	14.41	18	9.01	13.8067	1030.14	2.18	0.69	5.41	6.89	4.13	5.15	2.37	4.79	6.3	5.69	0.61	79	focalised	feather	overhang
Prismatic Blade	144.914	6.7	21.629	60.89	21.19	16.73	17.89	18.6033	1018.69	19.13	7.2	5	4.35	3.96	3.05	1.91	3.654	5.08	3.89	1.19	85	dihedral	feather	both
Prismatic Blade	150.288	7.13	21.0783	65.81	14.1	19.93	14.83	16.2867	1311.59	5.68	2.1	4.71	4.1	3.82	3.45	2	3.616	4.71	3.6	1.11	80	plain	feather	overhang
Prismatic Blade	172.885	7.34	23.5538	78.51	15.44	18.99	11.4	15.2767	1490.9	8.93	2.56	4.08	3.55	4.41	2.05	0.81	2.98	3.87	3.07	0.8	92	plain	feather	overhang
Prismatic Blade	141.766	7.81	18.1519	65.52	21.16	25.46	3.89	16.8367	1668.14	12.65	6.09	7.43	7.59	3.6	2.68	0.91	4.442	7.47	5.81	1.66	83	plain	feather	overhang
Prismatic Blade	141.857	7.96	17.8212	63.48	19.83	18.35	8.57	15.5833	1164.86	8.3	3.07	5.18	5.21	5.07	4.68	2.59	4.546	5.73	5.17	0.56	100	plain	feather	overhang
Prismatic Blade	126.848	7.96	15.9357	58.5	17.06	18.87	16.37	17.4333	1103.89	13.49	5.07	6.3	4.63	5.03	6.21	1.62	4.758	6.07	4.59	1.48	91	dihedral	feather	overhang
Prismatic Blade	154.673	8.65	17.8813	72.4	19.12	17.49	14.06	16.89	1266.28	10.85	3.09	4.53	3.95	4.85	4.98	1.87	4.036	4.47	3.55	0.92	84	plain	feather	overhang
Prismatic Blade	155.581	8.78	17.7199	71.9	19.36	22.93	17.08	19.79	1648.67	9.22	5.33	6.64	4.07	3.47	4.39	1.43	4	6.5	5.19	1.31	87	plain	feather	overhang
Prismatic Blade	185.986	9.45	19.6811	90.87	14.04	18.49	4.8	12.4433	1680.19	8.37	3.37	4.03	4.01	4.54	5.01	3.03	4.124	4.15	3.53	0.62	74	plain	feather	overhang
Prismatic Blade	164.422	9.86	16.6757	76.8	20.04	19.22	14.07	17.7767	1476.1	15.87	4.53	5.37	5.43	4.77	3.62	3.03	4.444	5.4	3.48	1.92	85	plain	feather	overhang
Prismatic Blade	170.613	10.42	16.3736	82.47	11.45	18.33	11.93	13.9033	1511.68	5.06	1.72	4.44	4.53	5.53	6.71	3.36	4.914	4.62	3.8	0.82	86	plain	feather	overhang
Prismatic Blade	149.958	10.42	14.3914	79.05	13.83	22.36	12.74	16.31	1767.56	6.07	3.46	3.9	5.39	5.1	3.77	7.52	5.136	3.81	3.22	0.59	91	plain	plunging	overhang
Prismatic Blade	172.784	12.77	13.5305	81.92	22.65	20.85	9.54	17.68	1708.03	11.54	4.06	4.65	4.8	3.55	6.6	8.44	5.608	4.97	3.37	1.6	84	plain	plunging	overhang
Prismatic Blade	234.365	12.85	18.2385	103.37	21.14	22.53	7.36	17.01	2328.93	15.15	3.72	3.7	6.54	4.34	4.06	1.73	4.074	4.43	3.8	0.63	70	plain	feather	overhang
Prismatic Blade	184.421	13.53	13.6305	86.18	19.66	25.54	12.02	19.0733	2201.04	10.38	4.25	6.59	4.48	6	6.95	2.83	5.37	6.39	4.65	1.74	89	plain	feather	overhang
Prismatic Blade	177.404	13.57	13.0732	79.55	19.82	24.25	15.59	19.8867	1929.09	3.52	1.03	6.02	6.79	5.79	4.97	2.06	5.126	5.97	5.4	0.57	104	focalised	feather	overhang
Prismatic Blade	165.049	14.69	11.2355	75.03	27.07	23.82	10.73	20.54	1787.21	15.61	7.78	8.56	7.36	5.87	4.4	2.48	5.734	6.95	5.66	1.29	80	dihedral	feather	overhang
Prismatic Blade	163.773	16.21	10.1032	72.63	24.71	31.51	18.02	24.7467	2288.57	11.85	5.05	6.41	5.64	4.39	3.96	2.78	4.636	5.69	4.51	1.18	98	dihedral	feather	overhang
Prismatic Blade	160.77	16.65	9.65586	67.26	22.67	27.19	15.92	21.9267	1828.8	17.73	9.36	11.48	6.19	5.16	4.61	1.56	5.8	10.21	5.81	4.4	65	plain	feather	overhang
Prismatic Blade	179.901	17.35	10.3689	78.41	22.56	27.61	22.69	24.2867	2164.9	15.12	9.45	9.22	8.11	6.18	3.95	2.15	5.922	9.14	5.31	3.83	79	plain	feather	overhang
Prismatic Blade	187.649	18.37	10.215	82.05	19.06	26.72	20.2	21.9933	2192.38	13.36	6.87	10.12	7.49	6.08	4.41	2.14	6.048	9.35	7.77	1.58	95	plain	feather	overhang
Prismatic Blade	168.362	19.55	8.61187	66.54	19.92	25.86	30.78	25.52	1720.72	18.07	5.65	6.67	7.83	7.32	6.66	3.35	6.366	7.18	5.5	1.68	79	plain	feather	none
Prismatic Blade	207.357	21.8	9.51179	92.44	20.79	27.3	14.61	20.9	2523.61	9.62	4.62	5.54	5.89	7.18	6.28	3.76	5.73	6	3.63	2.37	81	plain	hinge	overhang
Prismatic Blade	212.271	22.68	9.35939	102.78	17.31	19.41	10.74	15.82	1994.96	13.43	8.27	11.79	12.42	6.85	5.88	1.87	7.762	12.17	11.59	0.58	84	plain	feather	overhang
Prismatic Blade	192.616	23.65	8.14444	87.69	27.06	27.4	14.32	22.9267	2402.71	19.99	8.66	10.19	8.51	6.64	6.44	2.72	6.9	10	7.85	2.15	78	plain	feather	overhang
Prismatic Blade	159.674	24.57	6.49874	74.51	25.04	33.95	8.67	22.5533	2529.61	16.07	8.86	10.36	10.52	9.95	6.81	2.76	8.08	10.24	8.89	1.35	87	plain	feather	overhang
Prismatic Blade	215.986	31.74	6.80485	109.53	24.49	27.2	26.91	26.2	2979.22	13.05	6.51	7.04	5.99	7.92	5.97	9.96	7.376	7.07	5.07	2	70	plain	plunging	overhang
Prismatic Blade	294.772	37.73	7.81267	142.74	25.25	33.78	12.68	23.9033	4821.76	14.57	6.09	8.17	6.29	5.36	6.78	3.41	6.002	8.21	5.03	3.18	71	plain	feather	overhang
Prismatic Blade	210.526	44.15	4.76843	102.22	28.31	33.97	28.13	30.1367	3472.41	11.65	7.27	8.48	7.24	8.72	12.04	15.44	10.384	8.51	7.35	1.16	81	plain	plunging	overhang
Punch Blade	71.257	0.56	127.245	32.17	5.21	9.21	5.76	6.72667	296.286	4.58	1.83	1.88	1.41	1.4	0.93	0.69	1.262	2.11	2.03	0.08	97	focalised	feather	both
Punch Blade	98.579	0.73	135.04	43.79	10.61	7.57	3.76	7.31333	331.49	5.45	1.41	1.47	0.98	1.29	1	0.41	1.03	2.06	1.5	0.56	71	plain	feather	overhang
Punch Blade	61.856	0.75	82.4747	28.49	7.23	9.64	8.09	8.32	274.644	5.69	1.94	2.56	1.86	1.72	1.43	1.35	1.784	2.49	2.34	0.15	89	focalised	feather	both
Punch Blade	62.85	0.77	81.6234	27.31	8.54	10.48	11.63	10.2167	286.209	4.66	2.25	2.69	1.51	1.37	1.12	0.47	1.432	2.94	2.63	0.31	78	plain	feather	overhang
Punch Blade	53.631	0.82	65.4037	21.31	9.66	10.46	10.14	10.0867	222.903	6.72	2.99	2.75	3.38	2.08	1.63	1.38	2.244	3.25	2.54	0.71	93	plain	feather	overhang
Punch Blade	57.167	0.84	68.056	24.21	15.45	12.45	12.87	13.59	301.414	14.83	2.48	2.55	1.82	1.57	1.15	0.37	1.492	2.6	1.74	0.86	91	dihedral	feather	facetting
Punch Blade	79.983	1.09	73.3789	31.64	7.53	15.28	14.34	12.3833	483.459	4.52	2.25	3.25	1.93	1.46	0.65	0.52	1.562	3.24	2.32	0.92	90	focalised	feather	both
Punch Blade	66.223	1.12	59.1277	25.72	13.37	13.11	7.15	11.21	337.189	5.97	2.43	2.41	2.03	2.14	1.95	1.04	1.914	2.32	1.96	0.36	72	dihedral	feather	overhang
Punch Blade	57.711	1.16	49.7509	16.73	13.06	20.08	17.02	16.72	335.938	11.86	3.76	3.48	3.27	3.08	1.41	1	2.448	3.81	2.46	1.35	83	dihedral	feather	facetting
Punch Blade	73.862	1.24	59.5661	34.51	14.45	10.8	4.07	9.77333	372.708	12.16	4.73	4	3.09	2.24	1.11	0.55	2.198	4.14	3.09	1.05	80	plain	feather	both
Punch Blade	89.174	1.24	71.9145	43.06	5.77	8.76	4.15	6.22667	377.206	4.32	1.46	1.93	2.04	2.34	1.52	0.79	1.724	2.76	2.06	0.7	91	focalised	feather	overhang
Punch Blade	62.918	1.6	39.3237	25.38	14.06	12.43	6.82	11.1033	315.473	8.61	4.88	4.57	3.27	3.52	2.31	1.45	3.024	4.36	4.06	0.3	75	plain	feather	overhang
Punch Blade	63.345	1.64	38.625	21.57	12.37	17.37	15.43	15.0567	374.671	12.68	3.67	3.39	2.41	2.1	2.31	2.61	2.564	3.82	3.3	0.52	81	plain	hinge	overhang
Punch Blade	117.978	1.7	69.3988	55.28	4.77	8.05	5.25	6.02333	445.004	3.15	2.11	1.85	1.84	2.73	1.94	0.57	1.786	1.74	1.04	0.7	88	focalised	feather	overhang
Punch Blade	65.97	1.73	38.1329	25.46	11.26	15.37	8.57	11.7333	391.32	7.08	3.35	3.7	4.54	4.26	2.05	0.89	3.088	4.65	4.22	0.43	88	plain	feather	overhang
Punch Blade	112.811	1.8	62.6728	52.02	13.23	13.89	4.35	10.49	722.558	4.97	2.79	3.39	2.8	1.89	1.32	0.57	1.994	3.94	3.19	0.75	78	plain	feather	overhang
Punch Blade	84.164	1.89	44.5312	34.69	10.93	15.34	11.49	12.5867	532.145	7.3	1.42	5.57	1.73	2.28	1.16	0.69	2.286	5.73	5.17	0.56	80	focalised	feather	both
Punch Blade	106.736	1.91	55.8827	46.82	9.85	11.02	8.15	9.67333	515.956	4.57	2.78	3.07	2.66	2.35	1.67	0.71	2.092	3	2.11	0.89	88	plain	feather	overhang
Punch Blade	97.097	1.92	50.5714	45.92	11.03	11.66	5.81	9.5	535.427	5.35	1.87	1.94	3	2.79	2.42	1.09	2.248	2.05	1.85	0.2	79	plain	feather	overhang
Punch Blade	100.303	1.95	51.4374	41.68	9.07	11.48	12.56	11.0367	478.486	4.73	2.63	3.05	2.31	2.43	3.01	2.14	2.588	3.69	3.26	0.43	72	focalised	hinge	both
Punch Blade	121.298	2.09	58.0373	56.09	9.82	9.95	5.02	8.26333	558.096	6.19	3.61	3.55	2.62	2.66	2.45	0.95	2.446	3.33	3.04	0.29	78	dihedral	feather	both
Punch Blade	71.33	2.13	33.4883	30.83	17.87	15.61	6.6	13.36	481.256	10.12	4.39	4.59	4.58	3.39	1.95	1.15	3.132	5.06	4.1	0.96	77	dihedral	feather	overhang
Punch Blade	77.921	2.16	36.0745	38	15.62	13.41	13.06	14.03	509.58	13.17	3.47	3.31	1.79	2.65	3.47	3.07	2.858	3.46	2	1.46	82	dihedral	hinge	both
Punch Blade	131.353	2.27	57.8648	58.09	7.73	10.67	7.88	8.76	619.82	3.6	1.31	1.92	2.03	2.79	1.75	0.52	1.802	2.53	2.11	0.42	95	plain	feather	overhang
Punch Blade	84.291	2.32	36.3323	34.53	15.7	17.31	5.93	12.98	597.714	12.44	5.36	5.35	3.55	2.82	2.94	1.87	3.306	4.2	3.4	0.8	69	plain	feather	both
Punch Blade	115.946	2.35	49.3387	52.66	10.5	13.21	12.37	12.0267	695.639	7.21	2.99	3.58	3.07	2.1	1.78	0.48	2.202	3.93	3.73	0.2	87	dihedral	feather	overhang
Punch Blade	129.854	2.43	53.4379	60.4	11.35	12.12	7.84	10.4367	732.048	6.15	3.5	3.29	2.35	2.28	1.2	3.26	2.476	3.52	2.63	0.89	81	plain	plunging	overhang
Punch Blade	111.909	2.79	40.1108	43.47	15.06	19.4	20.75	18.4033	843.318	12.08	4.5	4.28	2.61	1.89	1.2	0.25	2.046	4.23	2.97	1.26	76	dihedral	feather	both
Punch Blade	147.112	2.83	51.983	70.22	10.7	9.19	6.18	8.69	645.322	7.97	2.78	1.73	2.91	3.35	2.46	1.53	2.396	2.31	2.2	0.11	80	plain	feather	both
Punch Blade	98.162	2.85	34.4428	45.77	14.05	17.56	5.64	12.4167	803.721	9.4	3.35	4.13	3.79	2.61	1.81	0.91	2.65	4.19	3.24	0.95	83	plain	feather	both
Punch Blade	88.033	2.98	29.5413	39.24	14.11	16.83	9.08	13.34	660.409	10.44	3.97	3.77	3.21	3.31	3.91	1.62	3.164	3.6	2.68	0.92	81	dihedral	feather	both
Punch Blade	112.612	3.25	34.6498	55.15	14.72	14.29	5.27	11.4267	788.093	11.39	3.57	3.17	3.5	3.45	2.83	1.04	2.798	3.84	3.04	0.8	91	dihedral	feather	both
Punch Blade	113.626	3.27	34.748	53.13	15.26	17.1	8.64	13.6667	908.523	11.21	4.54	4.06	2.42	1.85	2.36	1.67	2.472	4.67	4.05	0.62	91	dihedral	feather	both
Punch Blade	98.261	3.33	29.5078	42.95	16.66	16.11	6.29	13.02	691.924	5.92	2.52	2.57	3.16	4.53	2.82	0.83	2.782	4.14	3.86	0.28	88	plain	feather	both
Punch Blade	159.722	3.37	47.3953	76.21	12.08	10.98	4.01	9.02333	836.786	6.62	3.95	3.81	3.11	2.76	2.67	1	2.67	3.77	2.32	1.45	89	plain	feather	both
Punch Blade	119.243	3.41	34.9686	54.88	11.14	12.77	10.27	11.3933	700.818	10.05	4.57	4.43	3.97	4.32	2.41	1.34	3.294	4.45	4.13	0.32	89	plain	feather	facetting
Punch Blade	147.828	3.44	42.9733	71.21	10.7	13	4.04	9.24667	925.73	6.43	2.67	3.14	2.25	2.82	2.92	0.88	2.402	3.11	2.65	0.46	89	plain	feather	both
Punch Blade	132.903	3.48	38.1905	56.06	14.85	13.51	4.72	11.0267	757.371	6.35	2.3	3.13	4.34	3.25	1.51	0.48	2.542	3.86	2.77	1.09	76	dihedral	feather	facetting
Punch Blade	139.2	3.5	39.7714	65.54	10.19	16.89	8.25	11.7767	1106.97	5.52	2.47	2.9	3.98	3.34	2.57	1.04	2.766	3.05	2.22	0.83	87	plain	feather	overhang
Punch Blade	100.441	3.52	28.5344	38.85	18.48	21.1	10.78	16.7867	819.735	14.19	4.65	4.85	4.64	3.25	1.77	0.78	3.058	5.4	3.73	1.67	89	dihedral	feather	overhang
Punch Blade	83.537	3.59	23.2694	33.42	14.68	19.6	17.93	17.4033	655.032	12.15	5.33	5.76	5.78	3.66	3.07	2.74	4.202	6.71	5.42	1.29	91	dihedral	step	overhang
Punch Blade	126.368	3.84	32.9083	58.21	13.75	17.45	9.32	13.5067	1015.76	12.83	3.87	3.91	3.87	3.55	3.25	1.84	3.284	4.1	3.92	0.18	71	dihedral	feather	facetting
Punch Blade	132.327	3.99	33.1647	57.73	17.81	17.07	13.53	16.1367	985.451	9.36	4.46	4.37	3.98	2.95	1.83	0.55	2.736	4.37	3.93	0.44	64	plain	feather	both
Punch Blade	143.638	4.03	35.6422	67.04	10.16	11.66	7	9.60667	781.686	7.83	3.59	4.81	3.77	4.09	3.74	1.93	3.668	4.79	4	0.79	76	dihedral	feather	both
Punch Blade	116.478	4.08	28.5485	52.21	15.55	15.76	10.32	13.8767	822.83	8.84	4.96	5.01	4.72	3.02	3.56	2.24	3.71	5.23	4.67	0.56	76	plain	hinge	overhang
Punch Blade	144.872	4.09	35.421	68.39	13.75	13.86	7.2	11.6033	947.885	6.61	2.91	3.11	2.5	3.82	3.19	1.31	2.786	3.12	2.94	0.18	90	plain	feather	overhang
Punch Blade	137.247	4.09	33.5567	61.98	11.56	12.75	15.27	13.1933	790.245	5.43	3.45	3.71	2.39	3.17	3.53	3.27	3.214	4.02	3.37	0.65	84	plain	plunging	overhang
Punch Blade	99.337	4.11	24.1696	40.97	17.88	19.2	6.01	14.3633	786.624	na	na	3.43	4.57	4.21	3.05	1.7	3.392	3.65	3.39	0.26	na	crushed	feather	overhang
Punch Blade	141.868	4.12	34.434	57.4	12.21	17.26	13	14.1567	990.724	5.85	2.73	2.76	3.08	3.14	2.12	0.61	2.342	3.15	2.88	0.27	98	plain	feather	both
Punch Blade	158.512	4.15	38.1957	72.72	9.34	19.56	8.02	12.3067	1422.4	7.33	2.83	2.7	3.25	2.91	3.01	1.21	2.616	3.07	2.6	0.47	74	plain	feather	overhang
Punch Blade	105.517	4.18	25.2433	48.08	21.03	18.45	8.28	15.92	887.076	14.03	3.83	4.52	3.69	4.04	1.87	2.33	3.29	4.53	3.74	0.79	72	dihedral	feather	facetting
Punch Blade	175.682	5.04	34.8575	83.19	14.56	13.29	6.27	11.3733	1105.6	10.28	3.01	3.31	3.88	3.52	2.25	3.43	3.278	3.82	3.4	0.42	86	dihedral	plunging	both
Punch Blade	170.675	5.11	33.4002	79.36	10.85	11.71	12.4	11.6533	929.306	5.87	1.89	2.43	2.6	3.26	5.4	4.22	3.582	2.22	1.71	0.51	94	plain	plunging	overhang
Punch Blade	144.985	5.12	28.3174	61.69	11.76	17	17.29	15.35	1048.73	11.4	2.46	3.42	3.3	4.87	2.4	0.83	2.964	3.16	2.93	0.23	77	dihedral	feather	facetting
Punch Blade	110.288	5.14	21.4568	47.1	20.1	20.32	10.57	16.9967	957.072	10.13	5.15	5.74	3.71	4.64	3.77	2.74	4.12	5.85	5.13	0.72	77	plain	step	both
Punch Blade	119.238	5.31	22.4554	52.62	15.08	17.63	5.91	12.8733	927.691	7.62	3.65	4.23	5.01	5.39	3.82	1.63	4.016	3.65	2.75	0.9	92	plain	feather	overhang
Punch Blade	134.4	5.31	25.3107	61.04	18.41	16.76	7.22	14.13	1023.03	9.54	4.27	5.07	4.05	3.68	1.78	0.78	3.072	5.59	4.57	1.02	84	plain	feather	overhang
Punch Blade	170.419	5.34	31.9137	79.89	12.13	14.22	13.28	13.21	1136.04	3.67	2.09	3.25	4.18	3.32	2.5	1.98	3.046	4.93	3.63	1.3	95	focalised	step	both
Punch Blade	157.39	5.34	29.4738	75.39	13.61	15.82	5.95	11.7933	1192.67	11.01	4.82	5.42	3.63	2.87	2.52	3.38	3.564	5.45	4.57	0.88	77	plain	feather	both
Punch Blade	119.144	5.64	21.1248	52.97	18.75	19.06	12.24	16.6833	1009.61	13.32	4.87	4.19	4.79	4.15	3.8	1.89	3.764	5.08	4.37	0.71	86	plain	feather	both
Punch Blade	127.472	5.74	22.2077	57.32	16.82	16.48	10.46	14.5867	944.634	13.75	4.87	4.94	5.7	4.44	3.62	1.61	4.062	5.13	4.42	0.71	75	dihedral	feather	both
Punch Blade	110.979	5.77	19.2338	46.35	16.7	21.32	21.08	19.7	988.182	14.44	4.8	5.61	4.32	3.48	2.79	1.71	3.582	6.11	4.75	1.36	86	dihedral	feather	overhang
Punch Blade	135.38	5.91	22.9069	61.66	21.29	11.79	11.07	14.7167	726.971	14.71	4.51	5.17	5.37	5.23	4.53	1.72	4.404	6.56	4.78	1.78	87	plain	feather	both
Punch Blade	182.897	6.16	29.6911	81.41	13.55	17.99	17.18	16.24	1464.57	5.68	3.31	3.77	3.01	2.6	2.94	1.04	2.672	3.21	2.22	0.99	74	plain	feather	none
Punch Blade	180.834	6.34	28.5227	82.29	15.95	21.29	16.14	17.7933	1751.95	12.85	4.55	4.06	3.88	3.47	2.34	1.24	2.998	4.52	4.15	0.37	81	plain	feather	both
Punch Blade	148.572	6.54	22.7174	65.98	19.42	18.89	9.84	16.05	1246.36	8.83	4.04	5.35	5.38	3.19	5.55	1.81	4.256	5.45	4.99	0.46	84	plain	feather	facetting
Punch Blade	197.566	6.61	29.889	93.58	7.92	12.66	9.45	10.01	1184.72	5.8	2.77	2.96	3.46	3.5	3.67	1.83	3.084	2.81	2.51	0.3	85	dihedral	plunging	facetting
Punch Blade	133.395	6.69	19.9395	56.04	15.09	18.85	14.26	16.0667	1056.35	12.64	4.73	6.55	5.95	4.3	3.7	1.21	4.342	5.75	4.63	1.12	71	plain	feather	overhang
Punch Blade	155.473	7.51	20.7021	74.6	15.57	22.24	8.16	15.3233	1659.1	10.2	4.15	4.91	3.55	3.91	3.11	3.49	3.794	4.98	3.71	1.27	80	dihedral	plunging	both
Punch Blade	168.739	8.02	21.0398	74.72	18.96	18.48	9.33	15.59	1380.83	7.24	5.8	5.51	3.8	4.04	3.84	2.82	4.002	5.32	3.92	1.4	85	dihedral	step	overhang
Punch Blade	94.67	9.04	10.4723	41.56	24.14	25.06	16.49	21.8967	1041.49	22.2	8	8.61	7.66	6.41	4.5	1.93	5.822	10.06	8.43	1.63	88	dihedral	feather	both
Punch Blade	138.811	9.37	14.8144	63.77	13.82	20.15	6.95	13.64	1284.97	8.96	4.04	6.52	5.63	7.07	5.59	2.41	5.444	6.39	5.05	1.34	83	plain	feather	overhang
Punch Blade	167.231	9.47	17.659	78.66	20.25	16.18	8	14.81	1272.72	13.53	5.71	6.62	3.91	6.39	4.39	1.76	4.614	6.53	5.8	0.73	83	dihedral	feather	both
Punch Blade	202.2	10.13	19.9605	90.82	16.23	18.07	12.31	15.5367	1641.12	11.65	4.5	5.23	4.77	4.68	5.47	1.56	4.342	5.55	4.75	0.8	85	dihedral	feather	both
Punch Blade	187.13	10.86	17.2311	88.87	13.36	16.42	11.59	13.79	1459.25	11.35	3.57	4.92	4.89	4.56	5.29	2.02	4.336	4.83	3.78	1.05	81	plain	feather	both
Punch Blade	179.955	11.26	15.9818	78.47	16.57	19.23	15.76	17.1867	1508.98	8.7	4.3	5.48	6.45	5.27	3.76	0.92	4.376	5.82	4.86	0.96	96	dihedral	feather	facetting
Punch Blade	122.723	11.79	10.4091	55.48	23.27	22.21	19.55	21.6767	1232.21	16.94	8.27	9.02	6.36	6.43	9.48	2.69	6.796	4.58	3.93	0.65	96	dihedral	feather	both
Punch Blade	211.336	13.8	15.3142	99.85	8.82	16.04	21.71	15.5233	1601.59	7.3	2.78	3.79	5.23	4.3	7.45	6.29	5.412	3.84	3.42	0.42	85	dihedral	plunging	overhang
Punch Blade	211.373	15.69	13.4718	96.88	12.88	18.81	13.28	14.99	1822.31	9.24	3.56	4.4	5.4	5.44	6.14	9.02	6.08	3.96	3.36	0.6	97	dihedral	plunging	overhang
Punch Blade	215.259	16.32	13.1899	98.98	14.58	18.59	8.2	13.79	1840.04	10.21	3.42	3.52	4.51	6.49	6.94	2.25	4.742	3.48	3.04	0.44	103	plain	plunging	both
